# Supplementary material for: Akkermansia muciniphila mediates negative effects of IFNγ on glucose metabolism
Source: Nat Commun. 2016 Nov 14;7:13329. doi: 10.1038/ncomms13329 (PMC5114536; doi:10.1038/ncomms13329)
Supplement: Supplementary Data 1 — Differentially abundant OTUs in IFNγKO mice versus wild type. [file ncomms13329-s2.xlsx]

## Sheet: Data 1
Supplementary Data 1: Differentially abundant OTUs in IFNgKO mice versus wild type
OTU name	Parametric p-value	FDR	mean abundance KO	mean abundance WT	Fold-change: KO/WT	taxonomy
350284	< 1e-07	< 1e-07	0	0.000254136	0.00039	k__Bacteria; p__Firmicutes; c__Bacilli; o__Lactobacillales; f__Lactobacillaceae; g__Lactobacillus; s__
290102	< 1e-07	< 1e-07	2.7977e-05	0	280.77	k__Bacteria; p__Verrucomicrobia; c__Verrucomicrobiae; o__Verrucomicrobiales; f__Verrucomicrobiaceae; g__Akkermansia; s__muciniphila
447288	< 1e-07	< 1e-07	0	0.000184695	0.00054	k__Bacteria; p__Firmicutes; c__Clostridia; o__Clostridiales; f__Peptococcaceae; g__rc4-4; s__
qiime_otu_199855	< 1e-07	< 1e-07	0	9.1849e-05	0.0011	k__Bacteria; p__Firmicutes; c__Bacilli; o__Lactobacillales; f__Lactobacillaceae; g__Lactobacillus; s__
535364	< 1e-07	< 1e-07	0	0.000864581	0.00012	k__Bacteria; p__Firmicutes; c__Clostridia; o__Clostridiales; f__Ruminococcaceae; g__Ruminococcus; s__
588247	< 1e-07	< 1e-07	0	5.0996e-05	0.002	k__Bacteria; p__Firmicutes; c__Bacilli; o__Lactobacillales; f__Lactobacillaceae; g__Lactobacillus; s__
230015	< 1e-07	< 1e-07	0	4.5786e-05	0.0022	k__Bacteria; p__Firmicutes; c__Clostridia; o__Clostridiales; f__Lachnospiraceae; g__; s__
328329	< 1e-07	< 1e-07	0	0.000441467	0.00023	k__Bacteria; p__Firmicutes; c__Clostridia; o__Clostridiales; f__Lachnospiraceae; g__; s__
129233	< 1e-07	< 1e-07	0	0.000870956	0.00011	k__Bacteria; p__Firmicutes; c__Bacilli; o__Lactobacillales; f__Lactobacillaceae; g__Lactobacillus; s__
129229	< 1e-07	< 1e-07	0	0.00021642	0.00046	k__Bacteria; p__Firmicutes; c__Bacilli; o__Lactobacillales; f__Lactobacillaceae; g__Lactobacillus; s__
269966	< 1e-07	< 1e-07	0	0.000282925	0.00035	k__Bacteria; p__Firmicutes; c__Clostridia; o__Clostridiales; f__Lachnospiraceae; g__; s__
325177	< 1e-07	< 1e-07	0	0.000499024	0.0002	k__Bacteria; p__Firmicutes; c__Bacilli; o__Lactobacillales; f__Lactobacillaceae; g__Lactobacillus; s__
323222	< 1e-07	< 1e-07	0	0.000348928	0.00029	k__Bacteria; p__Firmicutes; c__Bacilli; o__Lactobacillales; f__Lactobacillaceae; g__Lactobacillus; s__
231544	< 1e-07	< 1e-07	0	0.000125958	0.00079	k__Bacteria; p__Firmicutes; c__Clostridia; o__Clostridiales; f__Lachnospiraceae; g__; s__
qiime_otu_1677067	< 1e-07	< 1e-07	0	0.00084111	0.00012	k__Bacteria; p__Firmicutes; c__Erysipelotrichi; o__Erysipelotrichales; f__Erysipelotrichaceae; g__Allobaculum; s__
227649	< 1e-07	< 1e-07	0	0.000409786	0.00024	k__Bacteria; p__Firmicutes; c__Clostridia; o__Coriobacteriales; f__; g__; s__
303953	< 1e-07	< 1e-07	0	0.000176291	0.00057	k__Bacteria; p__Firmicutes; c__Bacilli; o__Lactobacillales; f__Lactobacillaceae; g__Lactobacillus; s__
276388	< 1e-07	< 1e-07	0	0.00264466	3.8e-05	k__Bacteria; p__Firmicutes; c__Clostridia; o__Clostridiales; f__Ruminococcaceae; g__Ruminococcus; s__
275831	< 1e-07	< 1e-07	0	0.000229176	0.00044	k__Bacteria; p__Firmicutes; c__Bacilli; o__Lactobacillales; f__Lactobacillaceae; g__Lactobacillus; s__
310948	< 1e-07	< 1e-07	0	9.9984e-05	0.001	k__Bacteria; p__Firmicutes; c__Bacilli; o__Lactobacillales; f__Lactobacillaceae; g__Lactobacillus; s__
272837	< 1e-07	< 1e-07	0.000130497	0	1305.97	k__Bacteria; p__Firmicutes; c__Clostridia; o__Clostridiales; f__Lachnospiraceae; g__; s__
204126	< 1e-07	< 1e-07	0	5.7783e-05	0.0017	k__Bacteria; p__Firmicutes; c__Clostridia; o__Clostridiales; f__Ruminococcaceae; g__Oscillospira; s__
131464	< 1e-07	< 1e-07	0	1.958e-05	0.0051	k__Bacteria; p__Firmicutes; c__Clostridia; o__Clostridiales; f__Lachnospiraceae; g__; s__
329487	< 1e-07	< 1e-07	0	5.6439e-05	0.0018	k__Bacteria; p__Firmicutes; c__Bacilli; o__Lactobacillales; f__Lactobacillaceae; g__Lactobacillus; s__
9691	< 1e-07	< 1e-07	0	7.963e-06	0.012	k__Bacteria; p__Proteobacteria; c__Gammaproteobacteria; o__Enterobacteriales; f__Enterobacteriaceae; g__; s__
324589	< 1e-07	< 1e-07	0	0.000151929	0.00066	k__Bacteria; p__Firmicutes; c__Bacilli; o__Lactobacillales; f__Lactobacillaceae; g__Lactobacillus; s__
129231	< 1e-07	< 1e-07	0	0.000511194	0.0002	k__Bacteria; p__Firmicutes; c__Bacilli; o__Lactobacillales; f__Lactobacillaceae; g__Lactobacillus; s__
qiime_otu_69903	< 1e-07	< 1e-07	0	0.000211679	0.00047	k__Bacteria; p__Firmicutes; c__Clostridia; o__Clostridiales; f__; g__; s__
352855	< 1e-07	< 1e-07	0	0.000183451	0.00054	k__Bacteria; p__Firmicutes; c__Bacilli; o__Lactobacillales; f__Lactobacillaceae; g__Lactobacillus; s__
355960	< 1e-07	< 1e-07	0	0.000119301	0.00084	k__Bacteria; p__Firmicutes; c__Bacilli; o__Lactobacillales; f__Lactobacillaceae; g__Lactobacillus; s__
268091	< 1e-07	< 1e-07	0	5.4759e-05	0.0018	k__Bacteria; p__Firmicutes; c__Bacilli; o__Lactobacillales; f__Lactobacillaceae; g__Lactobacillus; s__
135001	< 1e-07	< 1e-07	0.000124307	0	1244.07	k__Bacteria; p__Bacteroidetes; c__Bacteroidia; o__Bacteroidales; f__Rikenellaceae; g__; s__
qiime_otu_800865	< 1e-07	< 1e-07	0	4.7153e-05	0.0021	k__Bacteria; p__Firmicutes; c__Clostridia; o__Clostridiales; f__Lachnospiraceae; g__; s__
396843	< 1e-07	< 1e-07	6.5898e-05	0	659.98	k__Bacteria; p__Bacteroidetes; c__Bacteroidia; o__Bacteroidales; f__S24-7; g__; s__
276017	< 1e-07	< 1e-07	0	6.928e-05	0.0014	k__Bacteria; p__Firmicutes; c__Bacilli; o__Lactobacillales; f__Lactobacillaceae; g__Lactobacillus; s__
341494	< 1e-07	< 1e-07	0	0.000147789	0.00068	k__Bacteria; p__Firmicutes; c__Bacilli; o__Lactobacillales; f__Lactobacillaceae; g__Lactobacillus; s__
266280	< 1e-07	< 1e-07	8.646e-05	0	865.6	k__Bacteria; p__Firmicutes; c__Clostridia; o__Clostridiales; f__Ruminococcaceae; g__; s__
270064	< 1e-07	< 1e-07	0	9.2639e-05	0.0011	k__Bacteria; p__Firmicutes; c__Bacilli; o__Lactobacillales; f__Lactobacillaceae; g__Lactobacillus; s__
132205	< 1e-07	< 1e-07	0	2.3202e-05	0.0043	k__Bacteria; p__Firmicutes; c__Bacilli; o__Lactobacillales; f__Lactobacillaceae; g__Lactobacillus; s__
346099	< 1e-07	< 1e-07	0.000549801	0	5499.01	k__Bacteria; p__Firmicutes; c__Clostridia; o__Clostridiales; f__Lachnospiraceae; g__[Ruminococcus]; s__gnavus
334574	< 1e-07	< 1e-07	0	1.1399e-05	0.0087	k__Bacteria; p__Firmicutes; c__Bacilli; o__Lactobacillales; f__Lactobacillaceae; g__Lactobacillus; s__
556358	< 1e-07	< 1e-07	0	7.3911e-05	0.0014	k__Bacteria; p__Firmicutes; c__Bacilli; o__Lactobacillales; f__Lactobacillaceae; g__Lactobacillus; s__
131889	< 1e-07	< 1e-07	0	0.000112498	0.00089	k__Bacteria; p__Firmicutes; c__Bacilli; o__Lactobacillales; f__Lactobacillaceae; g__Lactobacillus; s__
589896	< 1e-07	< 1e-07	0	3.1203e-05	0.0032	k__Bacteria; p__Firmicutes; c__Clostridia; o__Clostridiales; f__Ruminococcaceae; g__Oscillospira; s__
261956	< 1e-07	< 1e-07	0	0.000111573	0.0009	k__Bacteria; p__Firmicutes; c__Bacilli; o__Lactobacillales; f__Lactobacillaceae; g__Lactobacillus; s__
qiime_otu_198401	< 1e-07	< 1e-07	0	3.1637e-05	0.0032	k__Bacteria; p__Firmicutes; c__Bacilli; o__Lactobacillales; f__Lactobacillaceae; g__; s__
169398	< 1e-07	< 1e-07	9.4079e-05	0	941.79	k__Bacteria; p__Bacteroidetes; c__Bacteroidia; o__Bacteroidales; f__Rikenellaceae; g__; s__
276876	< 1e-07	< 1e-07	6.7726e-05	0	678.26	k__Bacteria; p__Firmicutes; c__Clostridia; o__Clostridiales; f__Lachnospiraceae; g__; s__
qiime_otu_344671	< 1e-07	< 1e-07	0	4.3809e-05	0.0023	k__Bacteria; p__Firmicutes; c__Clostridia; o__Clostridiales; f__Lachnospiraceae; g__; s__
336180	< 1e-07	< 1e-07	0	5.6948e-05	0.0018	k__Bacteria; p__Firmicutes; c__Clostridia; o__Clostridiales; f__Ruminococcaceae; g__; s__
230786	< 1e-07	< 1e-07	0	4.3907e-05	0.0023	k__Bacteria; p__Firmicutes; c__Clostridia; o__Clostridiales; f__Lachnospiraceae; g__; s__
182130	< 1e-07	< 1e-07	0	6.7836e-05	0.0015	k__Bacteria; p__Firmicutes; c__Bacilli; o__Lactobacillales; f__Lactobacillaceae; g__Lactobacillus; s__
qiime_otu_292327	< 1e-07	< 1e-07	0	0.000109716	0.00091	k__Bacteria; p__Firmicutes; c__Clostridia; o__Clostridiales; f__; g__; s__
348229	< 1e-07	< 1e-07	0.000238108	0	2382.08	k__Bacteria; p__Firmicutes; c__Clostridia; o__Clostridiales; f__Lachnospiraceae; g__; s__
356404	< 1e-07	< 1e-07	0	2.4932e-05	0.004	k__Bacteria; p__Firmicutes; c__Clostridia; o__Clostridiales; f__Lachnospiraceae; g__; s__
276180	< 1e-07	< 1e-07	0	4.6578e-05	0.0021	k__Bacteria; p__Firmicutes; c__Bacilli; o__Lactobacillales; f__Lactobacillaceae; g__Lactobacillus; s__
270148	< 1e-07	< 1e-07	0	4.7054e-05	0.0021	k__Bacteria; p__Firmicutes; c__Clostridia; o__Clostridiales; f__Lachnospiraceae; g__; s__
qiime_otu_554243	< 1e-07	< 1e-07	0	7.4653e-05	0.0013	k__Bacteria; p__Firmicutes; c__Clostridia; o__Clostridiales; f__Peptococcaceae; g__rc4-4; s__
392780	< 1e-07	< 1e-07	0	5.2191e-05	0.0019	k__Bacteria; p__Firmicutes; c__Bacilli; o__Lactobacillales; f__Lactobacillaceae; g__Lactobacillus; s__
qiime_otu_1026552	< 1e-07	< 1e-07	0	8.8229e-05	0.0011	k__Bacteria; p__Firmicutes; c__Clostridia; o__Clostridiales; f__Ruminococcaceae; g__; s__
277124	< 1e-07	< 1e-07	0.016455	1.6321e-05	1002.08	k__Bacteria; p__Bacteroidetes; c__Bacteroidia; o__Bacteroidales; f__Rikenellaceae; g__; s__
465943	< 1e-07	< 1e-07	0.00889826	1.9315e-05	458.31	k__Bacteria; p__Bacteroidetes; c__Bacteroidia; o__Bacteroidales; f__S24-7; g__; s__
340297	< 1e-07	< 1e-07	0	0.000221928	0.00045	k__Bacteria; p__Firmicutes; c__Clostridia; o__Clostridiales; f__Ruminococcaceae; g__Ruminococcus; s__
229659	< 1e-07	< 1e-07	0	5.5095e-05	0.0018	k__Bacteria; p__Firmicutes; c__Clostridia; o__Clostridiales; f__Clostridiaceae; g__; s__
275737	< 1e-07	< 1e-07	0.000147607	0	1477.07	k__Bacteria; p__Bacteroidetes; c__Bacteroidia; o__Bacteroidales; f__S24-7; g__; s__
339746	< 1e-07	< 1e-07	0	0.000355692	0.00028	k__Bacteria; p__Firmicutes; c__Clostridia; o__Clostridiales; f__Lachnospiraceae; g__; s__
393026	< 1e-07	< 1e-07	0.0191889	1.4197e-05	1342.2	k__Bacteria; p__Bacteroidetes; c__Bacteroidia; o__Bacteroidales; f__S24-7; g__; s__
183283	< 1e-07	< 1e-07	0	5.2901e-05	0.0019	k__Bacteria; p__Firmicutes; c__Bacilli; o__Lactobacillales; f__Lactobacillaceae; g__Lactobacillus; s__
135481	< 1e-07	< 1e-07	0	3.0188e-05	0.0033	k__Bacteria; p__Firmicutes; c__Clostridia; o__Clostridiales; f__Ruminococcaceae; g__Oscillospira; s__
206324	< 1e-07	< 1e-07	0	3.8976e-05	0.0026	k__Bacteria; p__Bacteroidetes; c__Bacteroidia; o__Bacteroidales; f__S24-7; g__; s__
351440	< 1e-07	< 1e-07	0.000127688	0	1277.88	k__Bacteria; p__Firmicutes; c__Clostridia; o__Clostridiales; f__Lachnospiraceae; g__; s__
134775	< 1e-07	< 1e-07	2.9498e-05	0	295.98	k__Bacteria; p__Bacteroidetes; c__Bacteroidia; o__Bacteroidales; f__Rikenellaceae; g__; s__
259196	< 1e-07	< 1e-07	1.8846e-05	0	189.46	k__Bacteria; p__Bacteroidetes; c__Bacteroidia; o__Bacteroidales; f__Rikenellaceae; g__; s__
332217	< 1e-07	< 1e-07	0	0.000185939	0.00054	k__Bacteria; p__Firmicutes; c__Clostridia; o__Clostridiales; f__Peptococcaceae; g__; s__
333685	< 1e-07	< 1e-07	0	3.7944e-05	0.0026	k__Bacteria; p__Firmicutes; c__Bacilli; o__Lactobacillales; f__Lactobacillaceae; g__Lactobacillus; s__
337515	< 1e-07	< 1e-07	0	5.1052e-05	0.002	k__Bacteria; p__Firmicutes; c__Bacilli; o__Lactobacillales; f__Lactobacillaceae; g__Lactobacillus; s__
qiime_otu_1494941	< 1e-07	< 1e-07	0	8.7798e-05	0.0011	k__Bacteria; p__Bacteroidetes; c__Bacteroidia; o__Bacteroidales; f__S24-7; g__; s__
304625	< 1e-07	< 1e-07	2.6414e-05	0	265.14	k__Bacteria; p__Bacteroidetes; c__Bacteroidia; o__Bacteroidales; f__Rikenellaceae; g__; s__
qiime_otu_1436871	< 1e-07	< 1e-07	3.9082e-05	0	391.82	k__Bacteria; p__Bacteroidetes; c__Bacteroidia; o__Bacteroidales; f__Rikenellaceae; g__; s__
342519	< 1e-07	< 1e-07	0	4.1453e-05	0.0024	k__Bacteria; p__Firmicutes; c__Clostridia; o__Clostridiales; f__Lachnospiraceae; g__; s__
135492	< 1e-07	< 1e-07	0	2.4429e-05	0.0041	k__Bacteria; p__Firmicutes; c__Clostridia; o__Clostridiales; f__Ruminococcaceae; g__; s__
244824	1e-07	3.62e-06	0.000257264	0	2573.64	k__Bacteria; p__Firmicutes; c__Clostridia; o__Clostridiales; f__Lachnospiraceae; g__; s__
198679	1e-07	3.62e-06	1.4949e-05	0	150.49	k__Bacteria; p__Verrucomicrobia; c__Verrucomicrobiae; o__Verrucomicrobiales; f__Verrucomicrobiaceae; g__Akkermansia; s__muciniphila
318481	1e-07	3.62e-06	0	1.3114e-05	0.0076	k__Bacteria; p__Firmicutes; c__Clostridia; o__Clostridiales; f__Lachnospiraceae; g__; s__
266061	1e-07	3.62e-06	0	0.000327435	0.00031	k__Bacteria; p__Firmicutes; c__Clostridia; o__Clostridiales; f__Lachnospiraceae; g__; s__
qiime_otu_1711667	1e-07	3.62e-06	0.00198352	1.1399e-05	172.5	k__Bacteria; p__Bacteroidetes; c__Bacteroidia; o__Bacteroidales; f__S24-7; g__; s__
173573	1e-07	3.62e-06	2.3347e-05	0	234.47	k__Bacteria; p__Bacteroidetes; c__Bacteroidia; o__Bacteroidales; f__Rikenellaceae; g__; s__
272420	1e-07	3.62e-06	0	6.3883e-05	0.0016	k__Bacteria; p__Firmicutes; c__Clostridia; o__Clostridiales; f__Lachnospiraceae; g__; s__
457337	1e-07	3.62e-06	7.5e-08	0.00203453	8.6e-05	k__Bacteria; p__Firmicutes; c__Clostridia; o__Clostridiales; f__Peptococcaceae; g__rc4-4; s__
258609	1e-07	3.62e-06	8.193e-06	0	82.93	k__Bacteria; p__Firmicutes; c__Clostridia; o__Clostridiales; f__Ruminococcaceae; g__Oscillospira; s__
435430	1e-07	3.62e-06	0.00923911	1.5038e-05	610.35	k__Bacteria; p__Bacteroidetes; c__Bacteroidia; o__Bacteroidales; f__S24-7; g__; s__
261710	1e-07	3.62e-06	0	0.000206169	0.00048	k__Bacteria; p__Firmicutes; c__Clostridia; o__Clostridiales; f__Lachnospiraceae; g__; s__
418365	2e-07	6.94e-06	0	0.000347769	0.00029	k__Bacteria; p__Firmicutes; c__Clostridia; o__Clostridiales; f__Lachnospiraceae; g__; s__
228401	2e-07	6.94e-06	1.207e-05	0	121.7	k__Bacteria; p__Verrucomicrobia; c__Verrucomicrobiae; o__Verrucomicrobiales; f__Verrucomicrobiaceae; g__Akkermansia; s__muciniphila
193554	2e-07	6.94e-06	0.000133285	0	1333.85	k__Bacteria; p__Verrucomicrobia; c__Verrucomicrobiae; o__Verrucomicrobiales; f__Verrucomicrobiaceae; g__Akkermansia; s__muciniphila
301820	2e-07	6.94e-06	9.1e-08	0.00449293	4.2e-05	k__Bacteria; p__Bacteroidetes; c__Bacteroidia; o__Bacteroidales; f__S24-7; g__; s__
117877	3e-07	1.03e-05	0.00678096	4.0376e-05	167.53	k__Bacteria; p__Verrucomicrobia; c__Verrucomicrobiae; o__Verrucomicrobiales; f__Verrucomicrobiaceae; g__Akkermansia; s__muciniphila
195338	4e-07	1.31e-05	0.000565793	2.7367e-05	20.6	k__Bacteria; p__Firmicutes; c__Clostridia; o__Clostridiales; f__Lachnospiraceae; g__; s__
qiime_otu_1862850	4e-07	1.31e-05	0.000202543	0	2026.43	k__Bacteria; p__Bacteroidetes; c__Bacteroidia; o__Bacteroidales; f__S24-7; g__; s__
350326	4e-07	1.31e-05	2.582e-05	0	259.2	k__Bacteria; p__Firmicutes; c__Clostridia; o__Clostridiales; f__Lachnospiraceae; g__; s__
261158	4e-07	1.31e-05	0.000107341	0	1074.41	k__Bacteria; p__Firmicutes; c__Clostridia; o__Clostridiales; f__Ruminococcaceae; g__Ruminococcus; s__
381005	4e-07	1.31e-05	0.00154111	1.29e-07	6720.2	k__Bacteria; p__Bacteroidetes; c__Bacteroidia; o__Bacteroidales; f__S24-7; g__; s__
186164	5e-07	1.59e-05	6.7e-08	0.00257744	6.5e-05	k__Bacteria; p__Firmicutes; c__Clostridia; o__Clostridiales; f__; g__; s__
341084	5e-07	1.59e-05	0.000131785	0	1318.85	k__Bacteria; p__Firmicutes; c__Clostridia; o__Clostridiales; f__Lachnospiraceae; g__; s__
261645	5e-07	1.59e-05	6.7e-08	0.000314247	0.00053	k__Bacteria; p__Firmicutes; c__Bacilli; o__Lactobacillales; f__Lactobacillaceae; g__Lactobacillus; s__
461524	6e-07	1.88e-05	7.9e-08	0.000544648	0.00033	k__Bacteria; p__Firmicutes; c__Clostridia; o__Coriobacteriales; f__Coriobacteriaceae; g__; s__
qiime_otu_1190277	8e-07	2.49e-05	0	4.3033e-05	0.0023	k__Bacteria; p__Bacteroidetes; c__Bacteroidia; o__Bacteroidales; f__S24-7; g__; s__
272905	9e-07	2.77e-05	0.00011334	0	1134.4	k__Bacteria; p__Firmicutes; c__Clostridia; o__Clostridiales; f__Lachnospiraceae; g__; s__
392511	1.3e-06	3.93e-05	8.4e-08	0.000430409	0.00043	k__Bacteria; p__Bacteroidetes; c__Bacteroidia; o__Bacteroidales; f__S24-7; g__; s__
qiime_otu_1205313	1.3e-06	3.93e-05	3.7322e-05	0	374.22	k__Bacteria; p__Bacteroidetes; c__Bacteroidia; o__Bacteroidales; f__Rikenellaceae; g__; s__
308937	1.5e-06	4.5e-05	0.000822654	1.32e-07	3550.14	k__Bacteria; p__Firmicutes; c__Clostridia; o__Clostridiales; f__Lachnospiraceae; g__; s__
329780	1.7e-06	5.05e-05	0	6.4402e-05	0.0016	k__Bacteria; p__Firmicutes; c__Clostridia; o__Clostridiales; f__Lachnospiraceae; g__; s__
qiime_otu_607043	1.9e-06	5.6e-05	0.0240408	4.0053e-05	598.73	k__Bacteria; p__Bacteroidetes; c__Bacteroidia; o__Bacteroidales; f__S24-7; g__; s__
282894	2.1e-06	6.13e-05	6.7e-08	0.000314098	0.00053	k__Bacteria; p__Firmicutes; c__Clostridia; o__Clostridiales; f__Lachnospiraceae; g__; s__
qiime_otu_1290401	2.5e-06	7.24e-05	6.7e-08	6.6033e-05	0.0025	k__Bacteria; p__Firmicutes; c__Clostridia; o__Clostridiales; f__Lachnospiraceae; g__Anaerostipes; s__
234925	2.9e-06	8.32e-05	1.4385e-05	0	144.85	k__Bacteria; p__Bacteroidetes; c__Bacteroidia; o__Bacteroidales; f__S24-7; g__; s__
307068	4e-06	0.000114	7.8e-08	0.000459503	0.00039	k__Bacteria; p__Firmicutes; c__Clostridia; o__Clostridiales; f__Lachnospiraceae; g__; s__
172196	4.1e-06	0.000116	0.015888	1.659e-06	9030.93	k__Bacteria; p__Bacteroidetes; c__Bacteroidia; o__Bacteroidales; f__Rikenellaceae; g__; s__
qiime_otu_53516	4.2e-06	0.000117	7.8e-08	0.000556678	0.00032	k__Bacteria; p__Firmicutes; c__Clostridia; o__; f__; g__; s__
qiime_otu_1433368	5.5e-06	0.000151	7.5e-08	7.6021e-05	0.0023	k__Bacteria; p__Firmicutes; c__Clostridia; o__Clostridiales; f__Lachnospiraceae; g__; s__
409976	5.5e-06	0.000151	0.00029606	1.37e-07	1248.38	k__Bacteria; p__Bacteroidetes; c__Bacteroidia; o__Bacteroidales; f__S24-7; g__; s__
129234	5.7e-06	0.000156	5.6e-07	0.0100279	6.6e-05	k__Bacteria; p__Firmicutes; c__Bacilli; o__Lactobacillales; f__Lactobacillaceae; g__Lactobacillus; s__
272089	6.4e-06	0.000173	0.000231091	1.35e-07	982	k__Bacteria; p__Bacteroidetes; c__Bacteroidia; o__Bacteroidales; f__S24-7; g__; s__
117715	7.4e-06	0.000197	0.000263795	1.37e-07	1112.37	k__Bacteria; p__Verrucomicrobia; c__Verrucomicrobiae; o__Verrucomicrobiales; f__Verrucomicrobiaceae; g__Akkermansia; s__muciniphila
234250	7.4e-06	0.000197	0.000441125	1.29e-07	1923.9	k__Bacteria; p__Bacteroidetes; c__Bacteroidia; o__Bacteroidales; f__S24-7; g__; s__
342948	7.7e-06	0.000203	6.7e-08	0.000165003	0.001	k__Bacteria; p__Firmicutes; c__Clostridia; o__Clostridiales; f__Lachnospiraceae; g__; s__
355206	7.9e-06	0.000207	0.000182079	1.37e-07	769.46	k__Bacteria; p__Firmicutes; c__Clostridia; o__Clostridiales; f__Lachnospiraceae; g__; s__
229527	8.3e-06	0.000216	6.7e-08	4.2238e-05	0.0039	k__Bacteria; p__Firmicutes; c__Clostridia; o__Clostridiales; f__Lachnospiraceae; g__; s__
269211	8.4e-06	0.000217	0	5.8609e-05	0.0017	k__Bacteria; p__Firmicutes; c__Clostridia; o__Clostridiales; f__Lachnospiraceae; g__; s__
340368	9.4e-06	0.000241	1.23e-07	0.000995677	0.00022	k__Bacteria; p__Firmicutes; c__Clostridia; o__Clostridiales; f__Ruminococcaceae; g__Ruminococcus; s__
272285	9.5e-06	0.000241	0.000462077	1.72e-07	1701.68	k__Bacteria; p__Bacteroidetes; c__Bacteroidia; o__Bacteroidales; f__S24-7; g__; s__
353387	9.7e-06	0.000245	3.2103e-05	0.000285402	0.11	k__Bacteria; p__Firmicutes; c__Clostridia; o__Clostridiales; f__Ruminococcaceae; g__; s__
133549	1.03e-05	0.000258	8.4e-08	0.000176428	0.001	k__Bacteria; p__Firmicutes; c__Clostridia; o__Clostridiales; f__Ruminococcaceae; g__; s__
351891	1.05e-05	0.000261	0	5.0203e-05	0.002	k__Bacteria; p__Firmicutes; c__Clostridia; o__Clostridiales; f__Lachnospiraceae; g__; s__
132165	1.15e-05	0.000284	7.5e-08	0.000250089	0.0007	k__Bacteria; p__Firmicutes; c__Clostridia; o__Clostridiales; f__Lachnospiraceae; g__; s__
287221	1.41e-05	0.000345	1.97e-07	0.000451637	0.00066	k__Bacteria; p__Firmicutes; c__Clostridia; o__Clostridiales; f__Lachnospiraceae; g__; s__
311556	1.42e-05	0.000345	2.23e-07	0.00162659	0.0002	k__Bacteria; p__Firmicutes; c__Clostridia; o__Clostridiales; f__Lachnospiraceae; g__; s__
132830	1.51e-05	0.000364	9.1e-08	0.000104523	0.0018	k__Bacteria; p__Firmicutes; c__Bacilli; o__Lactobacillales; f__Lactobacillaceae; g__Lactobacillus; s__
339151	1.53e-05	0.000366	8.4e-08	6.9266e-05	0.0027	k__Bacteria; p__Bacteroidetes; c__Bacteroidia; o__Bacteroidales; f__S24-7; g__; s__
512984	1.64e-05	0.00039	9.1e-08	7.9201e-05	0.0024	k__Bacteria; p__Firmicutes; c__Bacilli; o__Lactobacillales; f__Lactobacillaceae; g__Lactobacillus; s__
167359	1.8e-05	0.000425	4.59e-07	0.00106577	0.00052	k__Bacteria; p__Firmicutes; c__Bacilli; o__Lactobacillales; f__Lactobacillaceae; g__Lactobacillus; s__
233305	1.84e-05	0.000431	1.103e-06	0.00488154	0.00025	k__Bacteria; p__Firmicutes; c__Clostridia; o__Clostridiales; f__Lachnospiraceae; g__; s__
306511	1.87e-05	0.000435	6.7e-08	4.906e-05	0.0034	k__Bacteria; p__Firmicutes; c__Clostridia; o__Clostridiales; f__Lachnospiraceae; g__; s__
227750	1.89e-05	0.000437	1.305e-06	0.00844301	0.00017	k__Bacteria; p__Firmicutes; c__Clostridia; o__Clostridiales; f__Lachnospiraceae; g__; s__
323486	1.91e-05	0.000439	6.7e-08	2.6807e-05	0.0062	k__Bacteria; p__Firmicutes; c__Clostridia; o__Clostridiales; f__Ruminococcaceae; g__; s__
198463	2.06e-05	0.00047	6.7e-08	0.000243031	0.00069	k__Bacteria; p__Firmicutes; c__Clostridia; o__Clostridiales; f__Lachnospiraceae; g__; s__
283181	2.45e-05	0.000555	5.06e-07	0.00337223	0.00018	k__Bacteria; p__Firmicutes; c__Clostridia; o__Clostridiales; f__Lachnospiraceae; g__; s__
269694	2.57e-05	0.000578	6.5763e-05	1.35e-07	279.76	k__Bacteria; p__Bacteroidetes; c__Bacteroidia; o__Bacteroidales; f__Rikenellaceae; g__; s__
269134	2.69e-05	0.000595	0.00012912	1.37e-07	545.78	k__Bacteria; p__Bacteroidetes; c__Bacteroidia; o__Bacteroidales; f__S24-7; g__; s__
285934	2.7e-05	0.000595	2.55e-07	0.000980579	0.00036	k__Bacteria; p__Firmicutes; c__Clostridia; o__Clostridiales; f__Lachnospiraceae; g__; s__
315437	2.7e-05	0.000595	2.27e-07	0.00299651	0.00011	k__Bacteria; p__Firmicutes; c__Clostridia; o__Clostridiales; f__Lachnospiraceae; g__; s__
354601	3.01e-05	0.000659	8.4e-08	3.9474e-05	0.0047	k__Bacteria; p__Firmicutes; c__Bacilli; o__Lactobacillales; f__Lactobacillaceae; g__Lactobacillus; s__
195254	3.38e-05	0.000735	4.2472e-05	1.32e-07	183.69	k__Bacteria; p__Firmicutes; c__Clostridia; o__Clostridiales; f__Lachnospiraceae; g__; s__
258247	3.5e-05	0.000757	0.00185845	3.828e-06	473.19	k__Bacteria; p__Bacteroidetes; c__Bacteroidia; o__Bacteroidales; f__S24-7; g__; s__
231647	3.67e-05	0.000788	5.65e-07	0.00148073	0.00045	k__Bacteria; p__Firmicutes; c__Clostridia; o__Clostridiales; f__Lachnospiraceae; g__; s__
310281	3.87e-05	0.000826	7.8e-08	0.000143457	0.0012	k__Bacteria; p__Firmicutes; c__Clostridia; o__Clostridiales; f__Lachnospiraceae; g__; s__
322209	4.16e-05	0.000882	1.07e-07	0.000126421	0.0016	k__Bacteria; p__Firmicutes; c__Bacilli; o__Lactobacillales; f__Lactobacillaceae; g__Lactobacillus; s__
199177	4.29e-05	0.000904	7.1576e-05	1.37e-07	302.73	k__Bacteria; p__Bacteroidetes; c__Bacteroidia; o__Bacteroidales; f__S24-7; g__; s__
250089	4.47e-05	0.000936	0.00543353	1.583e-06	3228.96	k__Bacteria; p__Firmicutes; c__Clostridia; o__Clostridiales; f__Lachnospiraceae; g__; s__
195907	4.75e-05	0.000988	4.7652e-05	1.35e-07	202.83	k__Bacteria; p__Bacteroidetes; c__Bacteroidia; o__Bacteroidales; f__S24-7; g__; s__
195856	5.48e-05	0.00113	4.675e-05	1.37e-07	197.88	k__Bacteria; p__Bacteroidetes; c__Bacteroidia; o__Bacteroidales; f__S24-7; g__; s__
272323	5.79e-05	0.00119	0.003074	5.168e-06	583.5	k__Bacteria; p__Bacteroidetes; c__Bacteroidia; o__Bacteroidales; f__S24-7; g__; s__
272079	5.97e-05	0.00122	6.7e-08	0.000114289	0.0015	k__Bacteria; p__Firmicutes; c__Clostridia; o__Clostridiales; f__Lachnospiraceae; g__; s__
187986	7.08e-05	0.00144	3.7641e-05	1.29e-07	164.56	k__Bacteria; p__Verrucomicrobia; c__Verrucomicrobiae; o__Verrucomicrobiales; f__Verrucomicrobiaceae; g__Akkermansia; s__muciniphila
273594	7.57e-05	0.00153	1.03e-07	6.3358e-05	0.0032	k__Bacteria; p__Firmicutes; c__Clostridia; o__Clostridiales; f__Lachnospiraceae; g__; s__
307979	7.97e-05	0.0016	0.00889945	0.000406249	21.9	k__Bacteria; p__Firmicutes; c__Clostridia; o__Clostridiales; f__Lachnospiraceae; g__; s__
qiime_otu_1229922	8.54e-05	0.0017	1.15e-07	7.8747e-05	0.0027	k__Bacteria; p__Bacteroidetes; c__Bacteroidia; o__Bacteroidales; f__S24-7; g__; s__
266125	0.0001013	0.00201	2.3e-07	0.000165548	0.002	k__Bacteria; p__Firmicutes; c__Clostridia; o__Clostridiales; f__Ruminococcaceae; g__Ruminococcus; s__
281536	0.0001254	0.00247	7.8e-08	1.7606e-05	0.01	k__Bacteria; p__Firmicutes; c__Clostridia; o__Coriobacteriales; f__; g__; s__
qiime_otu_350601	0.0001322	0.00259	8.4e-08	2.3361e-05	0.0079	k__Bacteria; p__Bacteroidetes; c__Bacteroidia; o__Bacteroidales; f__S24-7; g__; s__
261142	0.0001516	0.00295	9.5e-08	3.3647e-05	0.0058	k__Bacteria; p__Firmicutes; c__Clostridia; o__Clostridiales; f__Lachnospiraceae; g__; s__
305919	0.0001619	0.00313	0.00114381	4.8296e-05	23.64	k__Bacteria; p__Firmicutes; c__Clostridia; o__Clostridiales; f__Lachnospiraceae; g__; s__
234813	0.0002091	0.00402	0.00235775	4.5e-07	4288.54	k__Bacteria; p__Bacteroidetes; c__Bacteroidia; o__Bacteroidales; f__Rikenellaceae; g__; s__
322211	0.0002127	0.00407	0.00016958	5.24e-07	271.86	k__Bacteria; p__Firmicutes; c__Clostridia; o__Clostridiales; f__Ruminococcaceae; g__Ruminococcus; s__
212758	0.0002577	0.0049	1.197e-06	0.00103053	0.0013	k__Bacteria; p__Firmicutes; c__Clostridia; o__Clostridiales; f__; g__; s__
326027	0.0003281	0.00621	1.24e-07	4.1811e-05	0.0054	k__Bacteria; p__Firmicutes; c__Clostridia; o__Clostridiales; f__Lachnospiraceae; g__; s__
qiime_otu_1471816	0.0003349	0.0063	1.32e-07	6.7979e-05	0.0034	k__Bacteria; p__Tenericutes; c__Mollicutes; o__RF39; f__; g__; s__
271196	0.0003898	0.00729	1.93e-07	0.000260552	0.0011	k__Bacteria; p__Firmicutes; c__Clostridia; o__Clostridiales; f__Lachnospiraceae; g__; s__
qiime_otu_130257	0.0003919	0.00729	0.000328361	4.57e-07	589.27	k__Bacteria; p__Bacteroidetes; c__Bacteroidia; o__Bacteroidales; f__S24-7; g__; s__
268405	0.0004221	0.00781	9.7725e-05	4.57e-07	175.5	k__Bacteria; p__Bacteroidetes; c__Bacteroidia; o__Bacteroidales; f__S24-7; g__; s__
271846	0.0004292	0.00789	0.000424121	0.00017911	2.37	k__Bacteria; p__Bacteroidetes; c__Bacteroidia; o__Bacteroidales; f__S24-7; g__; s__
qiime_otu_231337	0.0004374	0.008	0.000154979	2.36e-07	461.39	k__Bacteria; p__Bacteroidetes; c__Bacteroidia; o__Bacteroidales; f__S24-7; g__; s__
445287	0.0004845	0.00881	9.31e-07	0.000193938	0.0053	k__Bacteria; p__Firmicutes; c__Bacilli; o__Lactobacillales; f__Lactobacillaceae; g__; s__
232901	0.0005255	0.00951	2.28e-07	5.4872e-05	0.006	k__Bacteria; p__Firmicutes; c__Clostridia; o__Clostridiales; f__Lachnospiraceae; g__; s__
qiime_otu_763194	0.0005834	0.0105	2.96e-07	0.000112573	0.0035	k__Bacteria; p__Bacteroidetes; c__Bacteroidia; o__Bacteroidales; f__S24-7; g__; s__
341750	0.0005967	0.0107	0.000239456	0.00411484	0.058	k__Bacteria; p__Firmicutes; c__Clostridia; o__Clostridiales; f__Lachnospiraceae; g__; s__
193963	0.0006032	0.0107	7.168e-06	0	72.68	k__Bacteria; p__Firmicutes; c__Clostridia; o__Clostridiales; f__Lachnospiraceae; g__; s__
259733	0.0006133	0.0108	1.3495e-05	0	135.95	k__Bacteria; p__Bacteroidetes; c__Bacteroidia; o__Bacteroidales; f__Rikenellaceae; g__; s__
259497	0.000614	0.0108	1.2476e-05	0	125.76	k__Bacteria; p__Bacteroidetes; c__Bacteroidia; o__Bacteroidales; f__S24-7; g__; s__
466851	0.0006257	0.0109	6.76e-07	0.000263966	0.0029	k__Bacteria; p__Firmicutes; c__Clostridia; o__Clostridiales; f__Ruminococcaceae; g__Oscillospira; s__
262704	0.0006275	0.0109	2.1629e-05	0	217.29	k__Bacteria; p__Bacteroidetes; c__Bacteroidia; o__Bacteroidales; f__Rikenellaceae; g__; s__
qiime_otu_873059	0.0006284	0.0109	1.342e-05	0	135.2	k__Bacteria; p__Bacteroidetes; c__Bacteroidia; o__Bacteroidales; f__Rikenellaceae; g__; s__
338408	0.0006494	0.0112	9.853e-06	0	99.53	k__Bacteria; p__Firmicutes; c__Clostridia; o__Coriobacteriales; f__; g__; s__
135530	0.0006654	0.0114	6.2e-07	0.00022485	0.0032	k__Bacteria; p__Cyanobacteria; c__4C0d-2; o__YS2; f__; g__; s__
195662	0.000676	0.0114	4.452e-06	0	45.52	k__Bacteria; p__Bacteroidetes; c__Bacteroidia; o__Bacteroidales; f__S24-7; g__; s__
qiime_otu_19371	0.0006868	0.0114	2.15e-07	2.8924e-05	0.011	k__Bacteria; p__Firmicutes; c__Clostridia; o__; f__; g__; s__
292500	0.0006873	0.0114	9.388e-06	0	94.88	k__Bacteria; p__Verrucomicrobia; c__Verrucomicrobiae; o__Verrucomicrobiales; f__Verrucomicrobiaceae; g__Akkermansia; s__muciniphila
387968	0.000689	0.0114	8.159e-06	0	82.59	k__Bacteria; p__Bacteroidetes; c__Bacteroidia; o__Bacteroidales; f__S24-7; g__; s__
134600	0.0006929	0.0114	0.000127759	6.74e-07	165.13	k__Bacteria; p__Firmicutes; c__Clostridia; o__Clostridiales; f__Lachnospiraceae; g__; s__
131711	0.0006941	0.0114	0	2.863e-06	0.034	k__Bacteria; p__Firmicutes; c__Bacilli; o__Lactobacillales; f__Lactobacillaceae; g__Lactobacillus; s__
198634	0.0006964	0.0114	1.5174e-05	0	152.74	k__Bacteria; p__Bacteroidetes; c__Bacteroidia; o__Bacteroidales; f__S24-7; g__; s__
269420	0.0006985	0.0114	9.259e-06	0	93.59	k__Bacteria; p__Verrucomicrobia; c__Verrucomicrobiae; o__Verrucomicrobiales; f__Verrucomicrobiaceae; g__Akkermansia; s__muciniphila
541269	0.0007025	0.0114	0	7.412e-06	0.013	k__Bacteria; p__Firmicutes; c__Bacilli; o__Lactobacillales; f__Lactobacillaceae; g__Lactobacillus; s__
133217	0.0007089	0.0114	7.335e-06	0	74.35	k__Bacteria; p__Firmicutes; c__Clostridia; o__Clostridiales; f__Lachnospiraceae; g__; s__
qiime_otu_831913	0.000714	0.0114	1.2505e-05	0	126.05	k__Bacteria; p__Bacteroidetes; c__Bacteroidia; o__Bacteroidales; f__Rikenellaceae; g__; s__
352636	0.0007168	0.0114	0	2.8477e-05	0.0035	k__Bacteria; p__Firmicutes; c__Clostridia; o__Clostridiales; f__Lachnospiraceae; g__; s__
310355	0.0007211	0.0114	8.399e-06	0	84.99	k__Bacteria; p__Verrucomicrobia; c__Verrucomicrobiae; o__Verrucomicrobiales; f__Verrucomicrobiaceae; g__Akkermansia; s__muciniphila
qiime_otu_566886	0.0007273	0.0114	1.8621e-05	0	187.21	k__Bacteria; p__Firmicutes; c__Clostridia; o__Clostridiales; f__; g__; s__
qiime_otu_417397	0.0007295	0.0114	0	1.0842e-05	0.0091	k__Bacteria; p__Firmicutes; c__Clostridia; o__Clostridiales; f__Dehalobacteriaceae; g__Dehalobacterium; s__
340788	0.0007353	0.0114	0	4.38e-06	0.022	k__Bacteria; p__Firmicutes; c__Bacilli; o__Lactobacillales; f__Lactobacillaceae; g__Lactobacillus; s__
271537	0.0007354	0.0114	0	4.9395e-05	0.002	k__Bacteria; p__Firmicutes; c__Clostridia; o__Clostridiales; f__Lachnospiraceae; g__; s__
551811	0.0007429	0.0114	0	3.324e-06	0.029	k__Bacteria; p__Proteobacteria; c__Gammaproteobacteria; o__Enterobacteriales; f__Enterobacteriaceae; g__; s__
qiime_otu_34585	0.0007436	0.0114	3.2701e-05	0	328.01	k__Bacteria; p__Bacteroidetes; c__Bacteroidia; o__Bacteroidales; f__Rikenellaceae; g__; s__
qiime_otu_141401	0.000751	0.0114	1.2637e-05	0	127.37	k__Bacteria; p__Bacteroidetes; c__Bacteroidia; o__Bacteroidales; f__S24-7; g__; s__
qiime_otu_506378	0.0007547	0.0114	0	1.2018e-05	0.0083	k__Bacteria; p__Firmicutes; c__Clostridia; o__Clostridiales; f__Lachnospiraceae; g__; s__
306899	0.0007569	0.0114	0	2.7365e-05	0.0036	k__Bacteria; p__Firmicutes; c__Clostridia; o__Clostridiales; f__Lachnospiraceae; g__; s__
196734	0.0007587	0.0114	8.486e-06	0	85.86	k__Bacteria; p__Verrucomicrobia; c__Verrucomicrobiae; o__Verrucomicrobiales; f__Verrucomicrobiaceae; g__Akkermansia; s__muciniphila
273712	0.0007588	0.0114	5.584e-06	0	56.84	k__Bacteria; p__Verrucomicrobia; c__Verrucomicrobiae; o__Verrucomicrobiales; f__Verrucomicrobiaceae; g__Akkermansia; s__muciniphila
310708	0.0007655	0.0114	0	1.8963e-05	0.0052	k__Bacteria; p__Firmicutes; c__Clostridia; o__Clostridiales; f__Lachnospiraceae; g__; s__
273919	0.0007657	0.0114	0	2.0116e-05	0.0049	k__Bacteria; p__Firmicutes; c__Clostridia; o__Clostridiales; f__Lachnospiraceae; g__; s__
315284	0.0007672	0.0114	0	0.00016514	0.00061	k__Bacteria; p__Firmicutes; c__Clostridia; o__Clostridiales; f__Lachnospiraceae; g__; s__
313714	0.0007679	0.0114	0	2.0919e-05	0.0048	k__Bacteria; p__Firmicutes; c__Clostridia; o__Clostridiales; f__Ruminococcaceae; g__; s__
qiime_otu_869145	0.000769	0.0114	0	4.746e-06	0.021	k__Bacteria; p__Firmicutes; c__Clostridia; o__Clostridiales; f__; g__; s__
qiime_otu_347817	0.0007759	0.0114	9.296e-06	0	93.96	k__Bacteria; p__Firmicutes; c__Clostridia; o__Clostridiales; f__; g__; s__
351763	0.000776	0.0114	0	3.5407e-05	0.0028	k__Bacteria; p__Firmicutes; c__Clostridia; o__Clostridiales; f__Lachnospiraceae; g__; s__
314514	0.0007765	0.0114	0	3.806e-06	0.026	k__Bacteria; p__Firmicutes; c__Bacilli; o__Lactobacillales; f__Lactobacillaceae; g__Lactobacillus; s__
20421	0.0007786	0.0114	0	1.4796e-05	0.0067	k__Bacteria; p__Firmicutes; c__Clostridia; o__Clostridiales; f__Lachnospiraceae; g__; s__
qiime_otu_630106	0.0007876	0.0115	1.1192e-05	0	112.92	k__Bacteria; p__Bacteroidetes; c__Bacteroidia; o__Bacteroidales; f__S24-7; g__; s__
354783	0.0007896	0.0115	1.464e-06	0.00393944	0.0004	k__Bacteria; p__Firmicutes; c__Clostridia; o__Clostridiales; f__Ruminococcaceae; g__Ruminococcus; s__
qiime_otu_301760	0.0007927	0.0115	0	1.3444e-05	0.0074	k__Bacteria; p__Firmicutes; c__Clostridia; o__Clostridiales; f__Ruminococcaceae; g__; s__
313171	0.0008031	0.0115	0	3.9164e-05	0.0025	k__Bacteria; p__Firmicutes; c__Clostridia; o__Clostridiales; f__Lachnospiraceae; g__; s__
qiime_otu_1674275	0.0008046	0.0115	1.7895e-05	0	179.95	k__Bacteria; p__Bacteroidetes; c__Bacteroidia; o__Bacteroidales; f__S24-7; g__; s__
158451	0.0008081	0.0115	0	9.5725e-05	0.001	k__Bacteria; p__Firmicutes; c__Clostridia; o__Clostridiales; f__Ruminococcaceae; g__; s__
qiime_otu_7742	0.000815	0.0116	0.00575474	0.000435496	13.21	k__Bacteria; p__Bacteroidetes; c__Bacteroidia; o__Bacteroidales; f__S24-7; g__; s__
196519	0.0008155	0.0116	0	1.9896e-05	0.005	k__Bacteria; p__Firmicutes; c__Clostridia; o__Clostridiales; f__Lachnospiraceae; g__; s__
263592	0.0008225	0.0116	2.64e-07	5.3335e-05	0.0068	k__Bacteria; p__Firmicutes; c__Clostridia; o__Clostridiales; f__Ruminococcaceae; g__Oscillospira; s__
231828	0.0008257	0.0116	0	9.807e-06	0.01	k__Bacteria; p__Firmicutes; c__Clostridia; o__Clostridiales; f__Lachnospiraceae; g__; s__
585199	0.0008325	0.0116	0	1.0701e-05	0.0093	k__Bacteria; p__Tenericutes; c__Mollicutes; o__RF39; f__; g__; s__
194232	0.0008354	0.0116	1.7783e-05	0	178.83	k__Bacteria; p__Verrucomicrobia; c__Verrucomicrobiae; o__Verrucomicrobiales; f__Verrucomicrobiaceae; g__Akkermansia; s__muciniphila
327188	0.0008432	0.0117	9.703e-06	0	98.03	k__Bacteria; p__Verrucomicrobia; c__Verrucomicrobiae; o__Verrucomicrobiales; f__Verrucomicrobiaceae; g__Akkermansia; s__muciniphila
qiime_otu_1177124	0.0008467	0.0117	7.391e-06	0	74.91	k__Bacteria; p__Bacteroidetes; c__Bacteroidia; o__Bacteroidales; f__S24-7; g__; s__
334563	0.0008523	0.0117	0	4.528e-06	0.022	k__Bacteria; p__Firmicutes; c__Bacilli; o__Lactobacillales; f__Lactobacillaceae; g__Lactobacillus; s__
277384	0.0008527	0.0117	9.112e-06	0	92.12	k__Bacteria; p__Verrucomicrobia; c__Verrucomicrobiae; o__Verrucomicrobiales; f__Verrucomicrobiaceae; g__Akkermansia; s__muciniphila
271547	0.0008619	0.0118	1.3391e-05	0	134.91	k__Bacteria; p__Firmicutes; c__Clostridia; o__Clostridiales; f__Lachnospiraceae; g__; s__
344520	0.0008809	0.012	6.8385e-05	0.00134428	0.051	k__Bacteria; p__Firmicutes; c__Clostridia; o__Clostridiales; f__Lachnospiraceae; g__; s__
qiime_otu_24741	0.0009288	0.0126	0.000114845	0	1149.45	k__Bacteria; p__Bacteroidetes; c__Bacteroidia; o__Bacteroidales; f__S24-7; g__; s__
242594	0.0009579	0.0129	2.0673e-05	0	207.73	k__Bacteria; p__Firmicutes; c__Clostridia; o__Clostridiales; f__Lachnospiraceae; g__; s__
qiime_otu_262897	0.00096	0.0129	2.3075e-05	0	231.75	k__Bacteria; p__Bacteroidetes; c__Bacteroidia; o__Bacteroidales; f__Rikenellaceae; g__; s__
274686	0.0009745	0.013	4.48e-07	0.000138454	0.004	k__Bacteria; p__Firmicutes; c__Clostridia; o__Clostridiales; f__Ruminococcaceae; g__Oscillospira; s__
qiime_otu_1545933	0.0009755	0.013	1.3831e-05	0	139.31	k__Bacteria; p__Bacteroidetes; c__Bacteroidia; o__Bacteroidales; f__S24-7; g__; s__
qiime_otu_309391	0.000981	0.013	0	6.5e-06	0.015	k__Bacteria; p__Firmicutes; c__Clostridia; o__Clostridiales; f__Ruminococcaceae; g__Ruminococcus; s__
qiime_otu_250588	0.0009843	0.013	2.1446e-05	0	215.46	k__Bacteria; p__Bacteroidetes; c__Bacteroidia; o__Bacteroidales; f__Porphyromonadaceae; g__Parabacteroides; s__
212911	0.0009913	0.013	2.47e-07	3.0776e-05	0.011	k__Bacteria; p__Bacteroidetes; c__Bacteroidia; o__Bacteroidales; f__S24-7; g__; s__
266037	0.0009927	0.013	9.795e-06	0	98.95	k__Bacteria; p__Verrucomicrobia; c__Verrucomicrobiae; o__Verrucomicrobiales; f__Verrucomicrobiaceae; g__Akkermansia; s__muciniphila
188967	0.000996	0.013	9.892e-06	0	99.92	k__Bacteria; p__Verrucomicrobia; c__Verrucomicrobiae; o__Verrucomicrobiales; f__Verrucomicrobiaceae; g__Akkermansia; s__muciniphila
qiime_otu_1462998	0.0009998	0.013	2.4013e-05	0	241.13	k__Bacteria; p__Bacteroidetes; c__Bacteroidia; o__Bacteroidales; f__S24-7; g__; s__
131391	0.0010009	0.013	0	8.363e-06	0.012	k__Bacteria; p__Actinobacteria; c__Actinobacteria; o__Bifidobacteriales; f__Bifidobacteriaceae; g__Bifidobacterium; s__
231833	0.0010119	0.0131	1.9282e-05	0	193.82	k__Bacteria; p__Verrucomicrobia; c__Verrucomicrobiae; o__Verrucomicrobiales; f__Verrucomicrobiaceae; g__Akkermansia; s__muciniphila
132979	0.001029	0.0132	1.381e-06	0.000344573	0.0043	k__Bacteria; p__Firmicutes; c__Bacilli; o__Lactobacillales; f__Lactobacillaceae; g__Lactobacillus; s__
365334	0.0010369	0.0133	5.158e-06	0	52.58	k__Bacteria; p__Verrucomicrobia; c__Verrucomicrobiae; o__Verrucomicrobiales; f__Verrucomicrobiaceae; g__Akkermansia; s__muciniphila
134535	0.0010427	0.0133	6.145e-06	0.00400232	0.0016	k__Bacteria; p__Firmicutes; c__Bacilli; o__Lactobacillales; f__Lactobacillaceae; g__Lactobacillus; s__
qiime_otu_1745374	0.0010532	0.0134	1.3578e-05	0	136.78	k__Bacteria; p__Verrucomicrobia; c__Verrucomicrobiae; o__Verrucomicrobiales; f__Verrucomicrobiaceae; g__Akkermansia; s__muciniphila
qiime_otu_1187022	0.0010669	0.0135	0.000236251	0.00253561	0.093	k__Bacteria; p__Firmicutes; c__Clostridia; o__Clostridiales; f__; g__; s__
qiime_otu_129195	0.0010703	0.0135	4.6255e-05	0	463.55	k__Bacteria; p__Bacteroidetes; c__Bacteroidia; o__Bacteroidales; f__S24-7; g__; s__
274782	0.0010721	0.0135	1.349e-05	0	135.9	k__Bacteria; p__Firmicutes; c__Clostridia; o__Clostridiales; f__Lachnospiraceae; g__; s__
264539	0.001078	0.0135	2.559e-06	0.00237984	0.0011	k__Bacteria; p__Firmicutes; c__Clostridia; o__Clostridiales; f__Ruminococcaceae; g__Ruminococcus; s__
327436	0.0010889	0.0136	0	9.519e-06	0.01	k__Bacteria; p__Firmicutes; c__Clostridia; o__Clostridiales; f__Lachnospiraceae; g__; s__
269645	0.0010991	0.0137	0	7.181e-06	0.014	k__Bacteria; p__Firmicutes; c__Clostridia; o__Clostridiales; f__Ruminococcaceae; g__Ruminococcus; s__
352001	0.0011211	0.0139	0	2.9321e-05	0.0034	k__Bacteria; p__Firmicutes; c__Clostridia; o__Clostridiales; f__Lachnospiraceae; g__; s__
qiime_otu_1646020	0.0011299	0.0139	9.8255e-05	0	983.55	k__Bacteria; p__Bacteroidetes; c__Bacteroidia; o__Bacteroidales; f__S24-7; g__; s__
qiime_otu_444856	0.0011421	0.014	0	6.111e-06	0.016	k__Bacteria; p__Firmicutes; c__Clostridia; o__Clostridiales; f__Lachnospiraceae; g__; s__
191087	0.0011556	0.0141	8.867e-06	0	89.67	k__Bacteria; p__Verrucomicrobia; c__Verrucomicrobiae; o__Verrucomicrobiales; f__Verrucomicrobiaceae; g__Akkermansia; s__muciniphila
179933	0.0011668	0.0141	0	8.916e-06	0.011	k__Bacteria; p__Firmicutes; c__Clostridia; o__Clostridiales; f__Ruminococcaceae; g__Ruminococcus; s__
265635	0.0011679	0.0141	2.3572e-05	2.12e-07	75.92	k__Bacteria; p__Firmicutes; c__Clostridia; o__Clostridiales; f__Ruminococcaceae; g__; s__
181549	0.0011682	0.0141	9.952e-06	0	100.52	k__Bacteria; p__Verrucomicrobia; c__Verrucomicrobiae; o__Verrucomicrobiales; f__Verrucomicrobiaceae; g__Akkermansia; s__muciniphila
309873	0.0011754	0.0142	2.88e-07	5.2902e-05	0.0073	k__Bacteria; p__Firmicutes; c__Clostridia; o__Clostridiales; f__Ruminococcaceae; g__; s__
356112	0.0012206	0.0146	0	1.4483e-05	0.0069	k__Bacteria; p__Firmicutes; c__Clostridia; o__Clostridiales; f__Lachnospiraceae; g__; s__
qiime_otu_1463481	0.0012214	0.0146	1.3221e-05	0	133.21	k__Bacteria; p__Bacteroidetes; c__Bacteroidia; o__Bacteroidales; f__S24-7; g__; s__
343879	0.0012384	0.0148	0	1.5e-05	0.0066	k__Bacteria; p__Firmicutes; c__Clostridia; o__Clostridiales; f__Lachnospiraceae; g__; s__
qiime_otu_735111	0.0012476	0.0148	1.4576e-05	0	146.76	k__Bacteria; p__Bacteroidetes; c__Bacteroidia; o__Bacteroidales; f__S24-7; g__; s__
359222	0.0012779	0.0151	1.1147e-05	0	112.47	k__Bacteria; p__Verrucomicrobia; c__Verrucomicrobiae; o__Verrucomicrobiales; f__Verrucomicrobiaceae; g__Akkermansia; s__muciniphila
130370	0.0013716	0.0162	0.00148976	6.04e-07	2117.21	k__Bacteria; p__Firmicutes; c__Clostridia; o__Clostridiales; f__Lachnospiraceae; g__; s__
366847	0.0013945	0.0164	8.388e-06	0	84.88	k__Bacteria; p__Verrucomicrobia; c__Verrucomicrobiae; o__Verrucomicrobiales; f__Verrucomicrobiaceae; g__Akkermansia; s__muciniphila
qiime_otu_621217	0.0014088	0.0165	9.5298e-05	0	953.98	k__Bacteria; p__Bacteroidetes; c__Bacteroidia; o__Bacteroidales; f__S24-7; g__; s__
209885	0.0015013	0.0175	3.54e-07	0.000110065	0.0041	k__Bacteria; p__Firmicutes; c__Clostridia; o__Clostridiales; f__Ruminococcaceae; g__; s__
416935	0.0015533	0.0181	0	1.2682e-05	0.0078	k__Bacteria; p__Firmicutes; c__Clostridia; o__Clostridiales; f__Lachnospiraceae; g__; s__
qiime_otu_1297231	0.0016042	0.0186	1.0981e-05	0	110.81	k__Bacteria; p__Bacteroidetes; c__Bacteroidia; o__Bacteroidales; f__S24-7; g__; s__
355041	0.001633	0.0189	1.55e-07	5.248e-05	0.0049	k__Bacteria; p__Firmicutes; c__Clostridia; o__Clostridiales; f__Ruminococcaceae; g__; s__
qiime_otu_1774068	0.00164	0.0189	1.709e-05	0	171.9	k__Bacteria; p__Bacteroidetes; c__Bacteroidia; o__Bacteroidales; f__S24-7; g__; s__
345503	0.0016429	0.0189	0.000387424	0.0018033	0.21	k__Bacteria; p__Firmicutes; c__Clostridia; o__Clostridiales; f__Lachnospiraceae; g__; s__
334547	0.0016878	0.0193	0.0113164	0.00038856	29.12	k__Bacteria; p__Firmicutes; c__Clostridia; o__Clostridiales; f__Lachnospiraceae; g__; s__
332641	0.0016894	0.0193	7.7359e-05	0.00389818	0.02	k__Bacteria; p__Firmicutes; c__Clostridia; o__Clostridiales; f__Lachnospiraceae; g__; s__
303723	0.001749	0.0199	0.00024578	4.515e-06	53.28	k__Bacteria; p__Firmicutes; c__Clostridia; o__Clostridiales; f__Lachnospiraceae; g__; s__
qiime_otu_129126	0.0017607	0.0199	0	4.4218e-05	0.0023	k__Bacteria; p__Firmicutes; c__Clostridia; o__Clostridiales; f__Lachnospiraceae; g__; s__
qiime_otu_369496	0.0017939	0.0202	1.7002e-05	0	171.02	k__Bacteria; p__Bacteroidetes; c__Bacteroidia; o__Bacteroidales; f__S24-7; g__; s__
275073	0.0018066	0.0203	6.19e-07	0.000720946	0.001	k__Bacteria; p__Firmicutes; c__Clostridia; o__Clostridiales; f__Lachnospiraceae; g__; s__
264627	0.0018106	0.0203	0	3.0489e-05	0.0033	k__Bacteria; p__Firmicutes; c__Clostridia; o__Clostridiales; f__Lachnospiraceae; g__; s__
qiime_otu_579297	0.0018129	0.0203	0	1.5041e-05	0.0066	k__Bacteria; p__Firmicutes; c__Clostridia; o__Clostridiales; f__; g__; s__
qiime_otu_886475	0.0019012	0.0212	2.5746e-05	0	258.46	k__Bacteria; p__Bacteroidetes; c__Bacteroidia; o__Bacteroidales; f__S24-7; g__; s__
556503	0.0020039	0.0222	0.000128754	0.00120874	0.11	k__Bacteria; p__Firmicutes; c__Clostridia; o__Clostridiales; f__Ruminococcaceae; g__Ruminococcus; s__
308562	0.0020387	0.0225	0.000135779	1.595e-06	80.16	k__Bacteria; p__Firmicutes; c__Clostridia; o__Clostridiales; f__Lachnospiraceae; g__; s__
335174	0.0021578	0.0238	2.78e-07	3.5405e-05	0.011	k__Bacteria; p__Tenericutes; c__Mollicutes; o__RF39; f__; g__; s__
277099	0.0023186	0.0255	3.32e-07	0.000164832	0.0026	k__Bacteria; p__Firmicutes; c__Clostridia; o__Clostridiales; f__Lachnospiraceae; g__; s__
202311	0.0024334	0.0266	1.24e-07	1.1396e-05	0.019	k__Bacteria; p__Firmicutes; c__Clostridia; o__Clostridiales; f__Ruminococcaceae; g__Ruminococcus; s__
241287	0.0024394	0.0266	8.97e-07	0.000252014	0.004	k__Bacteria; p__Firmicutes; c__Clostridia; o__Clostridiales; f__Lachnospiraceae; g__; s__
356099	0.0026168	0.0285	0.000880243	6.278e-05	14	k__Bacteria; p__Firmicutes; c__Clostridia; o__Clostridiales; f__Lachnospiraceae; g__; s__
131396	0.0026932	0.0292	9.8764e-05	1.346e-06	68.35	k__Bacteria; p__Firmicutes; c__Clostridia; o__Clostridiales; f__Lachnospiraceae; g__; s__
280360	0.0027194	0.0294	3.42e-07	4.9958e-05	0.0088	k__Bacteria; p__Bacteroidetes; c__Bacteroidia; o__Bacteroidales; f__S24-7; g__; s__
299932	0.0027465	0.0296	3.73e-07	8.8973e-05	0.0053	k__Bacteria; p__Tenericutes; c__Mollicutes; o__RF39; f__; g__; s__
262102	0.0028157	0.0302	3.43e-07	6.355e-05	0.007	k__Bacteria; p__Bacteroidetes; c__Bacteroidia; o__Bacteroidales; f__S24-7; g__; s__
227575	0.002934	0.0314	9.524e-06	0.000489711	0.02	k__Bacteria; p__Bacteroidetes; c__Bacteroidia; o__Bacteroidales; f__S24-7; g__; s__
qiime_otu_1271013	0.0029679	0.0317	3.54e-07	5.7382e-05	0.0079	k__Bacteria; p__Firmicutes; c__Clostridia; o__; f__; g__; s__
qiime_otu_1037154	0.0031086	0.0331	6.5e-07	7.7744e-05	0.0096	k__Bacteria; p__Firmicutes; c__Clostridia; o__Clostridiales; f__Ruminococcaceae; g__Ruminococcus; s__
133072	0.0031412	0.0333	0.00315884	0.000745751	4.24	k__Bacteria; p__Firmicutes; c__Bacilli; o__Lactobacillales; f__Lactobacillaceae; g__; s__
231113	0.0032443	0.0342	0.000318357	0.0011916	0.27	k__Bacteria; p__Firmicutes; c__Clostridia; o__Clostridiales; f__Ruminococcaceae; g__Oscillospira; s__
264146	0.0032465	0.0342	0.000678078	3.175e-06	207.05	k__Bacteria; p__Firmicutes; c__Clostridia; o__Clostridiales; f__; g__; s__
273780	0.0033434	0.0351	5.56e-07	0.000269981	0.0024	k__Bacteria; p__Firmicutes; c__Clostridia; o__Clostridiales; f__Lachnospiraceae; g__; s__
352174	0.0033515	0.0351	8.2821e-05	0.00163213	0.051	k__Bacteria; p__Firmicutes; c__Clostridia; o__Clostridiales; f__Lachnospiraceae; g__; s__
270077	0.0033882	0.0354	7.71e-07	0.000809469	0.0011	k__Bacteria; p__Firmicutes; c__Clostridia; o__Clostridiales; f__Lachnospiraceae; g__; s__
332195	0.0033984	0.0354	5.88e-07	0.000214238	0.0032	k__Bacteria; p__Firmicutes; c__Clostridia; o__Clostridiales; f__Lachnospiraceae; g__; s__
309782	0.0036084	0.0374	6.7e-08	2.2144e-05	0.0075	k__Bacteria; p__Firmicutes; c__Clostridia; o__Clostridiales; f__Lachnospiraceae; g__; s__
268910	0.0036668	0.0379	4.79e-07	6.5383e-05	0.0088	k__Bacteria; p__Firmicutes; c__Clostridia; o__Clostridiales; f__Lachnospiraceae; g__; s__
228402	0.0037461	0.0385	0.00154196	0.0389716	0.04	k__Bacteria; p__Bacteroidetes; c__Bacteroidia; o__Bacteroidales; f__S24-7; g__; s__
407854	0.0037583	0.0385	3.81e-07	5.3917e-05	0.0089	k__Bacteria; p__Bacteroidetes; c__Bacteroidia; o__Bacteroidales; f__S24-7; g__; s__
265224	0.0037633	0.0385	6.89e-07	9.9461e-05	0.0079	k__Bacteria; p__Firmicutes; c__Clostridia; o__Clostridiales; f__Lachnospiraceae; g__; s__
306913	0.0038374	0.0392	2.1969e-05	5.1e-07	36.2	k__Bacteria; p__Firmicutes; c__Clostridia; o__Clostridiales; f__Lachnospiraceae; g__; s__
325889	0.0039445	0.0402	6.4591e-05	7.4e-07	76.99	k__Bacteria; p__Firmicutes; c__Clostridia; o__Clostridiales; f__Lachnospiraceae; g__; s__
366735	0.0040032	0.0406	6.7e-08	2.6105e-05	0.0064	k__Bacteria; p__Firmicutes; c__Clostridia; o__Clostridiales; f__Ruminococcaceae; g__; s__
qiime_otu_107823	0.0040652	0.0411	7.43e-07	8.7735e-05	0.0096	k__Bacteria; p__Firmicutes; c__Clostridia; o__Clostridiales; f__; g__; s__
195755	0.0043798	0.0442	7.9e-08	3.3722e-05	0.0053	k__Bacteria; p__Firmicutes; c__Clostridia; o__Clostridiales; f__Lachnospiraceae; g__; s__
271015	0.0044931	0.0452	0.000183184	8e-07	203.63	k__Bacteria; p__Firmicutes; c__Clostridia; o__Clostridiales; f__Lachnospiraceae; g__; s__
273096	0.0045592	0.0457	2.4284e-05	5.39e-07	38.13	k__Bacteria; p__Bacteroidetes; c__Bacteroidia; o__Bacteroidales; f__S24-7; g__; s__
186817	0.0045796	0.0458	6.4594e-05	5.1e-07	106.13	k__Bacteria; p__Firmicutes; c__Clostridia; o__Clostridiales; f__Lachnospiraceae; g__; s__
133638	0.0047042	0.0468	7.9e-08	2.6459e-05	0.0068	k__Bacteria; p__Firmicutes; c__Clostridia; o__Coriobacteriales; f__; g__; s__
133820	0.0047226	0.0468	2.225e-06	0.00194335	0.0012	k__Bacteria; p__Firmicutes; c__Clostridia; o__Coriobacteriales; f__; g__; s__
qiime_otu_1209155	0.004727	0.0468	1.095e-06	0.000174466	0.0068	k__Bacteria; p__Firmicutes; c__Clostridia; o__Clostridiales; f__; g__; s__
460611	0.0047697	0.0471	3.6493e-05	6.31e-07	50.03	k__Bacteria; p__Firmicutes; c__Clostridia; o__Clostridiales; f__Lachnospiraceae; g__; s__
231305	0.0048115	0.0474	0.00285137	0.0059135	0.48	k__Bacteria; p__Bacteroidetes; c__Bacteroidia; o__Bacteroidales; f__S24-7; g__; s__
qiime_otu_1327233	0.0048334	0.0475	4.35e-07	9.2032e-05	0.0058	k__Bacteria; p__Bacteroidetes; c__Bacteroidia; o__Bacteroidales; f__S24-7; g__; s__
161993	0.0049121	0.0481	2.705e-06	0.0028229	0.00099	k__Bacteria; p__Firmicutes; c__Clostridia; o__Clostridiales; f__; g__; s__
qiime_otu_1350581	0.0050241	0.049	5.87e-07	4.9453e-05	0.014	k__Bacteria; p__Firmicutes; c__Clostridia; o__Clostridiales; f__Lachnospiraceae; g__; s__
180097	0.0050988	0.0495	2.75e-07	2.489e-05	0.015	k__Bacteria; p__Firmicutes; c__Clostridia; o__Clostridiales; f__Lachnospiraceae; g__; s__
273243	0.0051017	0.0495	6.7e-08	1.3013e-05	0.013	k__Bacteria; p__Firmicutes; c__Clostridia; o__Clostridiales; f__Lachnospiraceae; g__; s__
135339	0.0051245	0.0496	0.000265953	6.961e-06	37.68	k__Bacteria; p__Firmicutes; c__Clostridia; o__Clostridiales; f__Lachnospiraceae; g__; s__
263292	0.0052922	0.0511	7.08e-07	6.0764e-05	0.013	k__Bacteria; p__Bacteroidetes; c__Bacteroidia; o__Bacteroidales; f__S24-7; g__; s__
274146	0.0053862	0.0518	2.125e-06	0.00232164	0.00096	k__Bacteria; p__Firmicutes; c__Clostridia; o__Clostridiales; f__Lachnospiraceae; g__; s__
284911	0.0053952	0.0518	0.0119456	0.00652262	1.83	k__Bacteria; p__Bacteroidetes; c__Bacteroidia; o__Bacteroidales; f__S24-7; g__; s__
273518	0.0057336	0.0547	0.000124602	4.24e-07	237.96	k__Bacteria; p__Firmicutes; c__Clostridia; o__Clostridiales; f__Lachnospiraceae; g__; s__
351326	0.0057386	0.0547	0.000507754	0.00275088	0.18	k__Bacteria; p__Firmicutes; c__Clostridia; o__Clostridiales; f__Lachnospiraceae; g__; s__
267459	0.0058788	0.0559	0.000257231	2.925e-06	85.07	k__Bacteria; p__Firmicutes; c__Clostridia; o__Clostridiales; f__Ruminococcaceae; g__; s__
588534	0.0060334	0.0572	9.3e-08	3.5083e-05	0.0055	k__Bacteria; p__Firmicutes; c__Clostridia; o__Clostridiales; f__Ruminococcaceae; g__; s__
133083	0.0060482	0.0572	4.594e-05	1.2088e-05	3.78	k__Bacteria; p__Firmicutes; c__Bacilli; o__Lactobacillales; f__Lactobacillaceae; g__; s__
217187	0.0061602	0.0581	0.000236344	0.000486824	0.49	k__Bacteria; p__Bacteroidetes; c__Bacteroidia; o__Bacteroidales; f__S24-7; g__; s__
270198	0.0063285	0.0595	0.000352082	9.488e-06	36.73	k__Bacteria; p__Firmicutes; c__Clostridia; o__Coriobacteriales; f__; g__; s__
227950	0.0064795	0.0608	0.00013615	1.37e-07	575.47	k__Bacteria; p__Firmicutes; c__Clostridia; o__Clostridiales; f__; g__; s__
321641	0.0065458	0.0612	2.1344e-05	0.00149636	0.014	k__Bacteria; p__Firmicutes; c__Clostridia; o__Clostridiales; f__Lachnospiraceae; g__; s__
243997	0.0065862	0.0614	8.0829e-05	1.959e-06	39.3	k__Bacteria; p__Firmicutes; c__Clostridia; o__Clostridiales; f__Lachnospiraceae; g__; s__
355377	0.0067461	0.0626	4.353e-06	0.00198151	0.0022	k__Bacteria; p__Firmicutes; c__Clostridia; o__Clostridiales; f__Lachnospiraceae; g__; s__
311768	0.0067511	0.0626	0.000212183	0.00188221	0.11	k__Bacteria; p__Firmicutes; c__Clostridia; o__; f__; g__; s__
309352	0.0069242	0.064	7.5e-08	1.3651e-05	0.013	k__Bacteria; p__Firmicutes; c__Clostridia; o__Clostridiales; f__Lachnospiraceae; g__; s__
207767	0.0072584	0.0669	0.000140242	0.000284415	0.49	k__Bacteria; p__Bacteroidetes; c__Bacteroidia; o__Bacteroidales; f__S24-7; g__; s__
343599	0.0074279	0.0683	0.000625633	0.000115593	5.41	k__Bacteria; p__Firmicutes; c__Clostridia; o__Coriobacteriales; f__; g__; s__
qiime_otu_1859445	0.0074463	0.0683	4.86e-07	0.000344339	0.0017	k__Bacteria; p__Firmicutes; c__Clostridia; o__Clostridiales; f__Lachnospiraceae; g__; s__
333140	0.0075386	0.0689	1.037e-06	4.7278e-05	0.024	k__Bacteria; p__Firmicutes; c__Clostridia; o__Clostridiales; f__Ruminococcaceae; g__Ruminococcus; s__
qiime_otu_1401780	0.0076536	0.0696	2.9515e-05	1.37e-07	125.08	k__Bacteria; p__Bacteroidetes; c__Bacteroidia; o__Bacteroidales; f__S24-7; g__; s__
qiime_otu_1839660	0.0076565	0.0696	7.8e-08	1.1506e-05	0.015	k__Bacteria; p__Firmicutes; c__Clostridia; o__; f__; g__; s__
305882	0.0076904	0.0698	4.92e-07	6.1541e-05	0.0096	k__Bacteria; p__Tenericutes; c__Mollicutes; o__RF39; f__; g__; s__
192703	0.0078259	0.0708	9e-07	9.8638e-05	0.01	k__Bacteria; p__Bacteroidetes; c__Bacteroidia; o__Bacteroidales; f__S24-7; g__; s__
qiime_otu_583205	0.007875	0.071	0.000323688	3.6914e-05	8.75	k__Bacteria; p__Firmicutes; c__Clostridia; o__; f__; g__; s__
qiime_otu_1198534	0.0079641	0.0717	2.74e-07	1.37e-05	0.027	k__Bacteria; p__Firmicutes; c__Clostridia; o__Clostridiales; f__Lachnospiraceae; g__; s__
194055	0.0080496	0.0722	1.7809e-05	1.29e-07	78.09	k__Bacteria; p__Verrucomicrobia; c__Verrucomicrobiae; o__Verrucomicrobiales; f__Verrucomicrobiaceae; g__Akkermansia; s__muciniphila
262881	0.0080936	0.0724	1.8508e-05	1.29e-07	81.14	k__Bacteria; p__Verrucomicrobia; c__Verrucomicrobiae; o__Verrucomicrobiales; f__Verrucomicrobiaceae; g__Akkermansia; s__muciniphila
542747	0.0081783	0.073	0.000172466	0.00188677	0.091	k__Bacteria; p__Actinobacteria; c__Actinobacteria; o__Bifidobacteriales; f__Bifidobacteriaceae; g__Bifidobacterium; s__
qiime_otu_1466437	0.008408	0.0748	7.5e-08	1.0629e-05	0.016	k__Bacteria; p__Firmicutes; c__Clostridia; o__; f__; g__; s__
346829	0.0084373	0.0749	0.000735233	0.000118183	6.22	k__Bacteria; p__Firmicutes; c__Clostridia; o__Clostridiales; f__Lachnospiraceae; g__Dorea; s__
316700	0.0085032	0.0753	7.14e-07	6.2449e-05	0.013	k__Bacteria; p__Firmicutes; c__Clostridia; o__Clostridiales; f__Ruminococcaceae; g__Oscillospira; s__
273012	0.0086378	0.0763	8.43e-07	7.3959e-05	0.013	k__Bacteria; p__Bacteroidetes; c__Bacteroidia; o__Bacteroidales; f__S24-7; g__; s__
167509	0.0086997	0.0764	9.79e-07	0.000120945	0.0089	k__Bacteria; p__Firmicutes; c__Clostridia; o__Clostridiales; f__Ruminococcaceae; g__Oscillospira; s__
269912	0.0087131	0.0764	9.35e-07	9.6417e-05	0.011	k__Bacteria; p__Firmicutes; c__Clostridia; o__; f__; g__; s__
132999	0.0087161	0.0764	4.79e-07	0.000368607	0.0016	k__Bacteria; p__Firmicutes; c__Clostridia; o__Clostridiales; f__Lachnospiraceae; g__; s__
268862	0.0087804	0.0767	9.3e-08	1.237e-05	0.016	k__Bacteria; p__Firmicutes; c__Clostridia; o__Clostridiales; f__Lachnospiraceae; g__; s__
308049	0.0088123	0.0768	7.9e-08	9.538e-06	0.019	k__Bacteria; p__Firmicutes; c__Clostridia; o__Clostridiales; f__Lachnospiraceae; g__; s__
183475	0.0089103	0.0774	7.9e-08	1.1148e-05	0.016	k__Bacteria; p__Firmicutes; c__Clostridia; o__Coriobacteriales; f__; g__; s__
349601	0.0090118	0.0781	4.7e-07	5.2402e-05	0.011	k__Bacteria; p__Bacteroidetes; c__Bacteroidia; o__Bacteroidales; f__S24-7; g__; s__
575041	0.0091149	0.0781	3.2303e-05	0	324.03	k__Bacteria; p__Bacteroidetes; c__Bacteroidia; o__Bacteroidales; f__Rikenellaceae; g__; s__
95353	0.0091247	0.0781	4.343e-06	0	44.43	k__Bacteria; p__Bacteroidetes; c__Bacteroidia; o__Bacteroidales; f__S24-7; g__; s__
155677	0.0091288	0.0781	3.0249e-05	0	303.49	k__Bacteria; p__Bacteroidetes; c__Bacteroidia; o__Bacteroidales; f__Porphyromonadaceae; g__Parabacteroides; s__distasonis
203945	0.0091303	0.0781	5.4161e-05	0	542.61	k__Bacteria; p__Bacteroidetes; c__Bacteroidia; o__Bacteroidales; f__Porphyromonadaceae; g__Parabacteroides; s__distasonis
126531	0.0091578	0.0781	6.83e-06	0	69.3	k__Bacteria; p__Bacteroidetes; c__Bacteroidia; o__Bacteroidales; f__Porphyromonadaceae; g__Parabacteroides; s__distasonis
276835	0.0091689	0.0781	4.6076e-05	0	461.76	k__Bacteria; p__Bacteroidetes; c__Bacteroidia; o__Bacteroidales; f__S24-7; g__; s__
402097	0.0091729	0.0781	6.7e-08	3.932e-06	0.041	k__Bacteria; p__Proteobacteria; c__Gammaproteobacteria; o__Enterobacteriales; f__Enterobacteriaceae; g__; s__
133059	0.009237	0.0784	6.974e-06	0	70.74	k__Bacteria; p__Proteobacteria; c__Betaproteobacteria; o__Burkholderiales; f__Alcaligenaceae; g__Sutterella; s__
qiime_otu_427366	0.0092649	0.0785	2.3829e-05	0	239.29	k__Bacteria; p__Bacteroidetes; c__Bacteroidia; o__Bacteroidales; f__S24-7; g__; s__
341394	0.0093288	0.0786	1.0107e-05	0	102.07	k__Bacteria; p__Bacteroidetes; c__Bacteroidia; o__Bacteroidales; f__Porphyromonadaceae; g__Parabacteroides; s__distasonis
qiime_otu_397901	0.009332	0.0786	2.4557e-05	0	246.57	k__Bacteria; p__Firmicutes; c__Clostridia; o__Clostridiales; f__; g__; s__
112079	0.0093577	0.0787	6.014e-06	0	61.14	k__Bacteria; p__Bacteroidetes; c__Bacteroidia; o__Bacteroidales; f__Bacteroidaceae; g__Bacteroides; s__
353926	0.009412	0.0789	6.11e-07	3.7899e-05	0.019	k__Bacteria; p__Firmicutes; c__Clostridia; o__Clostridiales; f__Lachnospiraceae; g__; s__
286758	0.0095064	0.0791	6.669e-06	0	67.69	k__Bacteria; p__Bacteroidetes; c__Bacteroidia; o__Bacteroidales; f__Rikenellaceae; g__; s__
282402	0.0095294	0.0791	0.00141667	1.1398e-05	123.22	k__Bacteria; p__Bacteroidetes; c__Bacteroidia; o__Bacteroidales; f__[Odoribacteraceae]; g__Odoribacter; s__
185431	0.0095671	0.0791	3.167e-06	0	32.67	k__Bacteria; p__Verrucomicrobia; c__Verrucomicrobiae; o__Verrucomicrobiales; f__Verrucomicrobiaceae; g__Akkermansia; s__muciniphila
136530	0.0096209	0.0791	5.611e-06	0	57.11	k__Bacteria; p__Proteobacteria; c__Betaproteobacteria; o__Burkholderiales; f__Alcaligenaceae; g__Sutterella; s__
qiime_otu_1172645	0.0096407	0.0791	1.8756e-05	1.37e-07	79.48	k__Bacteria; p__Firmicutes; c__Clostridia; o__Clostridiales; f__; g__; s__
190057	0.009705	0.0791	1.07e-07	2.0318e-05	0.01	k__Bacteria; p__Firmicutes; c__Clostridia; o__Clostridiales; f__Lachnospiraceae; g__; s__
217158	0.0097072	0.0791	0.00849927	0.0164387	0.52	k__Bacteria; p__Bacteroidetes; c__Bacteroidia; o__Bacteroidales; f__S24-7; g__; s__
235285	0.009719	0.0791	2.756e-06	0	28.56	k__Bacteria; p__Verrucomicrobia; c__Verrucomicrobiae; o__Verrucomicrobiales; f__Verrucomicrobiaceae; g__Akkermansia; s__muciniphila
qiime_otu_220751	0.00973	0.0791	4.12e-07	4.0698e-05	0.013	k__Bacteria; p__Bacteroidetes; c__Bacteroidia; o__Bacteroidales; f__S24-7; g__; s__
276012	0.0097418	0.0791	2.403e-06	0	25.03	k__Bacteria; p__Verrucomicrobia; c__Verrucomicrobiae; o__Verrucomicrobiales; f__Verrucomicrobiaceae; g__Akkermansia; s__muciniphila
183355	0.0097459	0.0791	1.921e-06	0	20.21	k__Bacteria; p__Verrucomicrobia; c__Verrucomicrobiae; o__Verrucomicrobiales; f__Verrucomicrobiaceae; g__Akkermansia; s__muciniphila
230154	0.0097581	0.0791	7.147e-06	0	72.47	k__Bacteria; p__Verrucomicrobia; c__Verrucomicrobiae; o__Verrucomicrobiales; f__Verrucomicrobiaceae; g__Akkermansia; s__muciniphila
355255	0.0097587	0.0791	1.6041e-05	0	161.41	k__Bacteria; p__Bacteroidetes; c__Bacteroidia; o__Bacteroidales; f__Rikenellaceae; g__; s__
qiime_otu_1296805	0.0097626	0.0791	9.708e-06	0	98.08	k__Bacteria; p__Bacteroidetes; c__Bacteroidia; o__Bacteroidales; f__Rikenellaceae; g__; s__
356627	0.0098566	0.0795	1.7171e-05	0	172.71	k__Bacteria; p__Firmicutes; c__Clostridia; o__Clostridiales; f__Lachnospiraceae; g__; s__
322150	0.0098675	0.0795	4.4248e-05	0	443.48	k__Bacteria; p__Bacteroidetes; c__Bacteroidia; o__Bacteroidales; f__Rikenellaceae; g__; s__
178531	0.0099321	0.0795	2.116e-06	0	22.16	k__Bacteria; p__Verrucomicrobia; c__Verrucomicrobiae; o__Verrucomicrobiales; f__Verrucomicrobiaceae; g__Akkermansia; s__muciniphila
292591	0.0099327	0.0795	5.04e-07	6.3115e-05	0.0096	k__Bacteria; p__Bacteroidetes; c__Bacteroidia; o__Bacteroidales; f__S24-7; g__; s__
300302	0.0099664	0.0795	3.271e-06	0	33.71	k__Bacteria; p__Verrucomicrobia; c__Verrucomicrobiae; o__Verrucomicrobiales; f__Verrucomicrobiaceae; g__Akkermansia; s__muciniphila
302329	0.0099708	0.0795	5.192e-06	0	52.92	k__Bacteria; p__Verrucomicrobia; c__Verrucomicrobiae; o__Verrucomicrobiales; f__Verrucomicrobiaceae; g__Akkermansia; s__muciniphila
271217	0.0099919	0.0795	4.672e-06	0	47.72	k__Bacteria; p__Verrucomicrobia; c__Verrucomicrobiae; o__Verrucomicrobiales; f__Verrucomicrobiaceae; g__Akkermansia; s__muciniphila
181208	0.0100428	0.0795	3.567e-06	0	36.67	k__Bacteria; p__Verrucomicrobia; c__Verrucomicrobiae; o__Verrucomicrobiales; f__Verrucomicrobiaceae; g__Akkermansia; s__muciniphila
231151	0.0101074	0.0795	1.336e-06	0.0002603	0.0055	k__Bacteria; p__Firmicutes; c__Clostridia; o__Clostridiales; f__Ruminococcaceae; g__; s__
qiime_otu_764546	0.0101316	0.0795	6.098e-06	0	61.98	k__Bacteria; p__Bacteroidetes; c__Bacteroidia; o__Bacteroidales; f__S24-7; g__; s__
qiime_otu_283248	0.0101376	0.0795	5.772e-06	0	58.72	k__Bacteria; p__Firmicutes; c__Clostridia; o__Clostridiales; f__; g__; s__
275636	0.0101465	0.0795	5.564e-06	0	56.64	k__Bacteria; p__Bacteroidetes; c__Bacteroidia; o__Bacteroidales; f__S24-7; g__; s__
122593	0.0101717	0.0795	0.000800332	2.9684e-05	26.87	k__Bacteria; p__Bacteroidetes; c__Bacteroidia; o__Bacteroidales; f__Porphyromonadaceae; g__Parabacteroides; s__
262989	0.0102372	0.0795	3.319e-06	0	34.19	k__Bacteria; p__Verrucomicrobia; c__Verrucomicrobiae; o__Verrucomicrobiales; f__Verrucomicrobiaceae; g__Akkermansia; s__muciniphila
363195	0.0102672	0.0795	3.013e-06	0	31.13	k__Bacteria; p__Verrucomicrobia; c__Verrucomicrobiae; o__Verrucomicrobiales; f__Verrucomicrobiaceae; g__Akkermansia; s__muciniphila
180918	0.0102975	0.0795	4.33e-06	0	44.3	k__Bacteria; p__Verrucomicrobia; c__Verrucomicrobiae; o__Verrucomicrobiales; f__Verrucomicrobiaceae; g__Akkermansia; s__muciniphila
344872	0.0103002	0.0795	8.4e-08	9.819e-06	0.019	k__Bacteria; p__Firmicutes; c__Clostridia; o__Clostridiales; f__Lachnospiraceae; g__; s__
195885	0.0103039	0.0795	1.05e-07	1.7674e-05	0.012	k__Bacteria; p__Firmicutes; c__Clostridia; o__Clostridiales; f__Lachnospiraceae; g__; s__
308327	0.0103076	0.0795	9.3e-08	1.8366e-05	0.01	k__Bacteria; p__Firmicutes; c__Clostridia; o__Clostridiales; f__Lachnospiraceae; g__; s__
584501	0.010322	0.0795	6.426e-06	0	65.26	k__Bacteria; p__Bacteroidetes; c__Bacteroidia; o__Bacteroidales; f__Porphyromonadaceae; g__Parabacteroides; s__distasonis
306460	0.010364	0.0795	3.245e-06	0	33.45	k__Bacteria; p__Bacteroidetes; c__Bacteroidia; o__Bacteroidales; f__Porphyromonadaceae; g__Parabacteroides; s__
qiime_otu_106554	0.0103717	0.0795	2.972e-06	0	30.72	k__Bacteria; p__Bacteroidetes; c__Bacteroidia; o__Bacteroidales; f__Rikenellaceae; g__; s__
410248	0.0103913	0.0795	1.837e-06	0	19.37	k__Bacteria; p__Proteobacteria; c__Gammaproteobacteria; o__Enterobacteriales; f__Enterobacteriaceae; g__; s__
qiime_otu_1150279	0.0103913	0.0795	1.837e-06	0	19.37	k__Bacteria; p__Bacteroidetes; c__Bacteroidia; o__Bacteroidales; f__Porphyromonadaceae; g__Parabacteroides; s__
358526	0.0104238	0.0796	8.736e-06	1.29e-07	38.53	k__Bacteria; p__Verrucomicrobia; c__Verrucomicrobiae; o__Verrucomicrobiales; f__Verrucomicrobiaceae; g__Akkermansia; s__muciniphila
qiime_otu_1649004	0.0104991	0.08	5.285e-06	0	53.85	k__Bacteria; p__Bacteroidetes; c__Bacteroidia; o__Bacteroidales; f__S24-7; g__; s__
191093	0.0105809	0.0804	3.074e-06	0	31.74	k__Bacteria; p__Verrucomicrobia; c__Verrucomicrobiae; o__Verrucomicrobiales; f__Verrucomicrobiaceae; g__Akkermansia; s__muciniphila
329021	0.0106931	0.0809	5.084e-06	0	51.84	k__Bacteria; p__Verrucomicrobia; c__Verrucomicrobiae; o__Verrucomicrobiales; f__Verrucomicrobiaceae; g__Akkermansia; s__muciniphila
310995	0.0106964	0.0809	0.000211908	7.935e-06	26.39	k__Bacteria; p__Firmicutes; c__Clostridia; o__Clostridiales; f__Lachnospiraceae; g__; s__
177018	0.0107415	0.0809	3.413e-06	0	35.13	k__Bacteria; p__Firmicutes; c__Clostridia; o__Clostridiales; f__Lachnospiraceae; g__; s__
291390	0.0107483	0.0809	3.74e-06	0	38.4	k__Bacteria; p__Verrucomicrobia; c__Verrucomicrobiae; o__Verrucomicrobiales; f__Verrucomicrobiaceae; g__Akkermansia; s__muciniphila
qiime_otu_1783266	0.0107727	0.0809	1.8e-06	6.1277e-05	0.031	k__Bacteria; p__Firmicutes; c__Clostridia; o__Clostridiales; f__; g__; s__
302176	0.010811	0.0809	3.447e-06	0	35.47	k__Bacteria; p__Verrucomicrobia; c__Verrucomicrobiae; o__Verrucomicrobiales; f__Verrucomicrobiaceae; g__Akkermansia; s__muciniphila
262819	0.0108334	0.0809	3.765e-06	0	38.65	k__Bacteria; p__Verrucomicrobia; c__Verrucomicrobiae; o__Verrucomicrobiales; f__Verrucomicrobiaceae; g__Akkermansia; s__muciniphila
368894	0.0108503	0.0809	2.335e-06	0	24.35	k__Bacteria; p__Verrucomicrobia; c__Verrucomicrobiae; o__Verrucomicrobiales; f__Verrucomicrobiaceae; g__Akkermansia; s__muciniphila
262731	0.0108625	0.0809	3.881e-06	0	39.81	k__Bacteria; p__Verrucomicrobia; c__Verrucomicrobiae; o__Verrucomicrobiales; f__Verrucomicrobiaceae; g__Akkermansia; s__muciniphila
566204	0.010938	0.081	3.522e-06	0.000745502	0.0049	k__Bacteria; p__Firmicutes; c__Clostridia; o__Clostridiales; f__Lachnospiraceae; g__; s__
568174	0.0109408	0.081	4.356e-06	0	44.56	k__Bacteria; p__Verrucomicrobia; c__Verrucomicrobiae; o__Verrucomicrobiales; f__Verrucomicrobiaceae; g__Akkermansia; s__muciniphila
qiime_otu_1649886	0.0109578	0.081	6.094e-06	0	61.94	k__Bacteria; p__Bacteroidetes; c__Bacteroidia; o__Bacteroidales; f__S24-7; g__; s__
264713	0.0109717	0.081	8.711e-06	1.32e-07	38.02	k__Bacteria; p__Verrucomicrobia; c__Verrucomicrobiae; o__Verrucomicrobiales; f__Verrucomicrobiaceae; g__Akkermansia; s__muciniphila
qiime_otu_1149404	0.0110802	0.0816	1.2853e-05	0	129.53	k__Bacteria; p__Bacteroidetes; c__Bacteroidia; o__Bacteroidales; f__S24-7; g__; s__
276402	0.0111314	0.0818	3.612e-06	0	37.12	k__Bacteria; p__Firmicutes; c__Clostridia; o__Clostridiales; f__; g__; s__
233131	0.0111566	0.0818	4.028e-06	0	41.28	k__Bacteria; p__Bacteroidetes; c__Bacteroidia; o__Bacteroidales; f__S24-7; g__; s__
345321	0.0111986	0.0818	2.419e-06	0	25.19	k__Bacteria; p__Verrucomicrobia; c__Verrucomicrobiae; o__Verrucomicrobiales; f__Verrucomicrobiaceae; g__Akkermansia; s__muciniphila
193954	0.0112024	0.0818	8.466e-06	1.29e-07	37.35	k__Bacteria; p__Verrucomicrobia; c__Verrucomicrobiae; o__Verrucomicrobiales; f__Verrucomicrobiaceae; g__Akkermansia; s__muciniphila
184246	0.0114631	0.0835	2.506e-06	0	26.06	k__Bacteria; p__Verrucomicrobia; c__Verrucomicrobiae; o__Verrucomicrobiales; f__Verrucomicrobiaceae; g__Akkermansia; s__muciniphila
qiime_otu_560887	0.0115235	0.0836	6.343e-06	0	64.43	k__Bacteria; p__Bacteroidetes; c__Bacteroidia; o__Bacteroidales; f__S24-7; g__; s__
qiime_otu_148694	0.0115575	0.0836	2.0381e-05	1.72e-07	75.41	k__Bacteria; p__Bacteroidetes; c__Bacteroidia; o__Bacteroidales; f__S24-7; g__; s__
151044	0.011559	0.0836	2.309e-06	0	24.09	k__Bacteria; p__Firmicutes; c__Bacilli; o__Lactobacillales; f__Carnobacteriaceae; g__Granulicatella; s__
217100	0.0115782	0.0836	5.489e-06	0	55.89	k__Bacteria; p__Bacteroidetes; c__Bacteroidia; o__Bacteroidales; f__S24-7; g__; s__
qiime_otu_1013876	0.0116228	0.0837	2.0451e-05	0	205.51	k__Bacteria; p__Bacteroidetes; c__Bacteroidia; o__Bacteroidales; f__S24-7; g__; s__
qiime_otu_277337	0.0116632	0.0839	9.25e-07	6.141e-05	0.017	k__Bacteria; p__Bacteroidetes; c__Bacteroidia; o__Bacteroidales; f__S24-7; g__; s__
265625	0.0117427	0.0842	7.905e-06	1.37e-07	33.81	k__Bacteria; p__Firmicutes; c__Clostridia; o__Clostridiales; f__Ruminococcaceae; g__; s__
qiime_otu_593050	0.0118641	0.0849	5.393e-06	0	54.93	k__Bacteria; p__Bacteroidetes; c__Bacteroidia; o__Bacteroidales; f__S24-7; g__; s__
264874	0.0119316	0.0852	3.307e-06	0	34.07	k__Bacteria; p__Verrucomicrobia; c__Verrucomicrobiae; o__Verrucomicrobiales; f__Verrucomicrobiaceae; g__Akkermansia; s__muciniphila
133717	0.0119924	0.0854	4.88e-07	0.000189312	0.0031	k__Bacteria; p__Firmicutes; c__Clostridia; o__Coriobacteriales; f__; g__; s__
283241	0.0120143	0.0854	5.98e-06	0.00123467	0.0049	k__Bacteria; p__Firmicutes; c__Clostridia; o__Coriobacteriales; f__; g__; s__
qiime_otu_1047589	0.0120277	0.0854	7.685e-06	0	77.85	k__Bacteria; p__Bacteroidetes; c__Bacteroidia; o__Bacteroidales; f__S24-7; g__; s__
199020	0.0120664	0.0855	2.655e-06	0	27.55	k__Bacteria; p__Verrucomicrobia; c__Verrucomicrobiae; o__Verrucomicrobiales; f__Verrucomicrobiaceae; g__Akkermansia; s__muciniphila
422931	0.0122109	0.0863	8.4e-08	5.996e-06	0.03	k__Bacteria; p__Firmicutes; c__Bacilli; o__Lactobacillales; f__Lactobacillaceae; g__; s__
qiime_otu_235852	0.0122682	0.0864	5.76e-07	2.4257e-05	0.028	k__Bacteria; p__Bacteroidetes; c__Bacteroidia; o__Bacteroidales; f__S24-7; g__; s__
198995	0.0122742	0.0864	4.974e-06	0	50.74	k__Bacteria; p__Bacteroidetes; c__Bacteroidia; o__Bacteroidales; f__Porphyromonadaceae; g__Parabacteroides; s__distasonis
qiime_otu_1719731	0.0123461	0.0867	6.04e-07	2.4608e-05	0.028	k__Bacteria; p__Firmicutes; c__Clostridia; o__Clostridiales; f__Lachnospiraceae; g__; s__
233528	0.0123804	0.0868	8.368e-06	0	84.68	k__Bacteria; p__Bacteroidetes; c__Bacteroidia; o__Bacteroidales; f__S24-7; g__; s__
qiime_otu_129338	0.0126759	0.0887	1.0454e-05	0	105.54	k__Bacteria; p__Bacteroidetes; c__Bacteroidia; o__Bacteroidales; f__S24-7; g__; s__
242744	0.012725	0.0888	3.882e-06	0	39.82	k__Bacteria; p__Verrucomicrobia; c__Verrucomicrobiae; o__Verrucomicrobiales; f__Verrucomicrobiaceae; g__Akkermansia; s__muciniphila
332228	0.0128503	0.0895	7.723e-06	0.000675957	0.012	k__Bacteria; p__Firmicutes; c__Clostridia; o__Clostridiales; f__Lachnospiraceae; g__; s__
qiime_otu_1833712	0.0129393	0.0899	1.4219e-05	0	143.19	k__Bacteria; p__Bacteroidetes; c__Bacteroidia; o__Bacteroidales; f__S24-7; g__; s__
229385	0.0130128	0.0902	4.381e-06	0	44.81	k__Bacteria; p__Verrucomicrobia; c__Verrucomicrobiae; o__Verrucomicrobiales; f__Verrucomicrobiaceae; g__Akkermansia; s__muciniphila
278649	0.0131219	0.0908	2.15e-07	2.4963e-05	0.013	k__Bacteria; p__Firmicutes; c__Clostridia; o__Clostridiales; f__Ruminococcaceae; g__Oscillospira; s__
qiime_otu_542815	0.0132714	0.0917	5.944e-06	0	60.44	k__Bacteria; p__Bacteroidetes; c__Bacteroidia; o__Bacteroidales; f__S24-7; g__; s__
283278	0.0134307	0.0922	0.000203325	9.7231e-05	2.09	k__Bacteria; p__Bacteroidetes; c__Bacteroidia; o__Bacteroidales; f__S24-7; g__; s__
197646	0.0134498	0.0922	2.702e-06	0	28.02	k__Bacteria; p__Verrucomicrobia; c__Verrucomicrobiae; o__Verrucomicrobiales; f__Verrucomicrobiaceae; g__Akkermansia; s__muciniphila
132559	0.0134582	0.0922	5.2443e-05	1.786e-06	27.86	k__Bacteria; p__Firmicutes; c__Bacilli; o__Lactobacillales; f__Lactobacillaceae; g__; s__
130470	0.0134739	0.0922	0.000137167	5.21e-06	25.85	k__Bacteria; p__Proteobacteria; c__Betaproteobacteria; o__Burkholderiales; f__Alcaligenaceae; g__Sutterella; s__
215086	0.0134903	0.0922	2.372e-05	0.00725622	0.0033	k__Bacteria; p__Firmicutes; c__Clostridia; o__Clostridiales; f__; g__; s__
qiime_otu_119514	0.0136918	0.0934	7.643e-06	0	77.43	k__Bacteria; p__Bacteroidetes; c__Bacteroidia; o__Bacteroidales; f__S24-7; g__; s__
231737	0.0137448	0.0934	4.542e-06	0	46.42	k__Bacteria; p__Firmicutes; c__Clostridia; o__Clostridiales; f__Ruminococcaceae; g__; s__
280327	0.0137546	0.0934	0.0135356	0.0237266	0.57	k__Bacteria; p__Bacteroidetes; c__Bacteroidia; o__Bacteroidales; f__Rikenellaceae; g__; s__
232950	0.0138453	0.0939	1.3198e-05	0.000175405	0.076	k__Bacteria; p__Firmicutes; c__Clostridia; o__Clostridiales; f__; g__; s__
10518	0.0141949	0.0954	0.000164903	4.4e-07	305.6	k__Bacteria; p__Proteobacteria; c__Deltaproteobacteria; o__Desulfovibrionales; f__Desulfovibrionaceae; g__Desulfovibrio; s__
191676	0.0143374	0.0954	0	1.222e-06	0.076	k__Bacteria; p__Bacteroidetes; c__Bacteroidia; o__Bacteroidales; f__S24-7; g__; s__
qiime_otu_116985	0.014345	0.0954	0	1.854e-06	0.051	k__Bacteria; p__Firmicutes; c__Clostridia; o__Clostridiales; f__; g__; s__
312747	0.0143479	0.0954	0	1.194e-06	0.077	k__Bacteria; p__Proteobacteria; c__Gammaproteobacteria; o__Enterobacteriales; f__Enterobacteriaceae; g__; s__
267128	0.0143479	0.0954	0	1.194e-06	0.077	k__Bacteria; p__Firmicutes; c__Erysipelotrichi; o__Erysipelotrichales; f__Erysipelotrichaceae; g__Allobaculum; s__
145029	0.01435	0.0954	0	1.202e-06	0.077	k__Bacteria; p__Proteobacteria; c__Gammaproteobacteria; o__Enterobacteriales; f__Enterobacteriaceae; g__; s__
qiime_otu_1249460	0.0143509	0.0954	0	1.151e-06	0.08	k__Bacteria; p__Firmicutes; c__Clostridia; o__Clostridiales; f__; g__; s__
131203	0.0143585	0.0954	0	1.158e-06	0.079	k__Bacteria; p__Firmicutes; c__Clostridia; o__Clostridiales; f__Lachnospiraceae; g__; s__
302662	0.0143603	0.0954	0	1.178e-06	0.078	k__Bacteria; p__Proteobacteria; c__Gammaproteobacteria; o__Enterobacteriales; f__Enterobacteriaceae; g__; s__
195656	0.0143616	0.0954	0	1.161e-06	0.079	k__Bacteria; p__Firmicutes; c__Clostridia; o__Clostridiales; f__Lachnospiraceae; g__; s__
378376	0.0144571	0.0955	0	3.482e-06	0.028	k__Bacteria; p__Firmicutes; c__Clostridia; o__Clostridiales; f__Ruminococcaceae; g__Ruminococcus; s__
353391	0.0145081	0.0955	0	3.648e-06	0.027	k__Bacteria; p__Firmicutes; c__Clostridia; o__Clostridiales; f__Lachnospiraceae; g__; s__
qiime_otu_946765	0.0145123	0.0955	0	1.995e-06	0.048	k__Bacteria; p__Firmicutes; c__Clostridia; o__Clostridiales; f__Lachnospiraceae; g__; s__
229302	0.014547	0.0955	0.000241224	8.194e-06	29.1	k__Bacteria; p__Firmicutes; c__Clostridia; o__Clostridiales; f__Lachnospiraceae; g__; s__
423411	0.0145988	0.0955	4.43e-07	7.1656e-05	0.0076	k__Bacteria; p__Firmicutes; c__Clostridia; o__Clostridiales; f__Lachnospiraceae; g__; s__
qiime_otu_1022504	0.0146177	0.0955	6.858e-06	0	69.58	k__Bacteria; p__Bacteroidetes; c__Bacteroidia; o__Bacteroidales; f__S24-7; g__; s__
qiime_otu_1765725	0.0146488	0.0955	0	2.974e-06	0.033	k__Bacteria; p__Firmicutes; c__Clostridia; o__; f__; g__; s__
331878	0.0146488	0.0955	0	4.543e-06	0.022	k__Bacteria; p__Firmicutes; c__Clostridia; o__Clostridiales; f__Lachnospiraceae; g__; s__
349066	0.0146661	0.0955	0	2.441e-06	0.039	k__Bacteria; p__Firmicutes; c__Bacilli; o__Lactobacillales; f__Lactobacillaceae; g__Lactobacillus; s__
qiime_otu_7581	0.0146942	0.0955	0	1.613e-06	0.058	k__Bacteria; p__Firmicutes; c__Clostridia; o__Clostridiales; f__Lachnospiraceae; g__; s__
337692	0.0146989	0.0955	0	6.268e-06	0.016	k__Bacteria; p__Firmicutes; c__Clostridia; o__Clostridiales; f__Lachnospiraceae; g__; s__
355494	0.0147433	0.0955	0	4.911e-06	0.02	k__Bacteria; p__Firmicutes; c__Clostridia; o__Clostridiales; f__Ruminococcaceae; g__; s__
270431	0.0147515	0.0955	0	1.1627e-05	0.0085	k__Bacteria; p__Firmicutes; c__Clostridia; o__Clostridiales; f__Lachnospiraceae; g__; s__
413555	0.0149051	0.0955	0	3.66e-06	0.027	k__Bacteria; p__Firmicutes; c__Clostridia; o__Clostridiales; f__Clostridiaceae; g__Sarcina; s__
qiime_otu_1715978	0.0149075	0.0955	0	1.393e-06	0.067	k__Bacteria; p__Firmicutes; c__Bacilli; o__Lactobacillales; f__Lactobacillaceae; g__; s__
266185	0.0149276	0.0955	5.002e-06	0	51.02	k__Bacteria; p__Verrucomicrobia; c__Verrucomicrobiae; o__Verrucomicrobiales; f__Verrucomicrobiaceae; g__Akkermansia; s__muciniphila
qiime_otu_1604441	0.0149296	0.0955	0	6.709e-06	0.015	k__Bacteria; p__Firmicutes; c__Clostridia; o__Clostridiales; f__; g__; s__
356187	0.0149415	0.0955	0	1.737e-06	0.054	k__Bacteria; p__Firmicutes; c__Clostridia; o__Clostridiales; f__Ruminococcaceae; g__Oscillospira; s__
qiime_otu_8173	0.0149823	0.0955	0	1.369e-06	0.068	k__Bacteria; p__Firmicutes; c__Clostridia; o__Clostridiales; f__Lachnospiraceae; g__; s__
355854	0.0149998	0.0955	7.5e-08	5.621e-06	0.031	k__Bacteria; p__Firmicutes; c__Clostridia; o__Clostridiales; f__Lachnospiraceae; g__; s__
338554	0.015026	0.0955	1.2597e-05	0.000355951	0.036	k__Bacteria; p__Firmicutes; c__Clostridia; o__Clostridiales; f__Lachnospiraceae; g__; s__
217064	0.0150413	0.0955	0	5.937e-06	0.017	k__Bacteria; p__Firmicutes; c__Clostridia; o__Clostridiales; f__Ruminococcaceae; g__; s__
288358	0.0150448	0.0955	0	1.346e-06	0.069	k__Bacteria; p__Proteobacteria; c__Gammaproteobacteria; o__Enterobacteriales; f__Enterobacteriaceae; g__; s__
qiime_otu_1796547	0.0150816	0.0955	6.092e-06	1.37e-07	26.1	No blast hit
549487	0.0151456	0.0955	0	1.88e-06	0.051	k__Bacteria; p__Firmicutes; c__Bacilli; o__Lactobacillales; f__Lactobacillaceae; g__Lactobacillus; s__
591239	0.0151803	0.0955	0	1.492e-06	0.063	k__Bacteria; p__Firmicutes; c__Bacilli; o__Lactobacillales; f__Lactobacillaceae; g__Lactobacillus; s__
450774	0.0152304	0.0955	0.000174465	8.522e-06	20.25	k__Bacteria; p__Firmicutes; c__Clostridia; o__Clostridiales; f__Lachnospiraceae; g__; s__
269436	0.0152325	0.0955	0	3.868e-06	0.025	k__Bacteria; p__Firmicutes; c__Clostridia; o__Clostridiales; f__Lachnospiraceae; g__; s__
456157	0.0152437	0.0955	0	1.684e-06	0.056	k__Bacteria; p__Firmicutes; c__Bacilli; o__Lactobacillales; f__Lactobacillaceae; g__Lactobacillus; s__
347220	0.0152904	0.0955	0.000101215	0.00122239	0.083	k__Bacteria; p__Firmicutes; c__Clostridia; o__; f__; g__; s__
276916	0.0153019	0.0955	0	9.495e-06	0.01	k__Bacteria; p__Firmicutes; c__Clostridia; o__Clostridiales; f__Lachnospiraceae; g__; s__
311715	0.0153307	0.0955	7.0609e-05	0.000486367	0.15	k__Bacteria; p__Firmicutes; c__Clostridia; o__Clostridiales; f__Ruminococcaceae; g__Ruminococcus; s__
273665	0.0153366	0.0955	0	4.291e-06	0.023	k__Bacteria; p__Firmicutes; c__Clostridia; o__Clostridiales; f__Lachnospiraceae; g__; s__
qiime_otu_416058	0.0153764	0.0955	0	1.959e-06	0.049	k__Bacteria; p__Firmicutes; c__Clostridia; o__Coriobacteriales; f__Coriobacteriaceae; g__Adlercreutzia; s__
143587	0.0153838	0.0955	0	1.544e-06	0.061	k__Bacteria; p__Firmicutes; c__Bacilli; o__Lactobacillales; f__Lactobacillaceae; g__; s__
qiime_otu_757397	0.0154342	0.0955	9.34e-07	7.8633e-05	0.013	k__Bacteria; p__Bacteroidetes; c__Bacteroidia; o__Bacteroidales; f__S24-7; g__; s__
333969	0.0154562	0.0955	5.499e-06	0.000303915	0.018	k__Bacteria; p__Firmicutes; c__Clostridia; o__Clostridiales; f__Ruminococcaceae; g__Ruminococcus; s__
274125	0.015465	0.0955	4.665e-06	0	47.65	k__Bacteria; p__Bacteroidetes; c__Bacteroidia; o__Bacteroidales; f__S24-7; g__; s__
333977	0.0155117	0.0956	0	1.834e-06	0.052	k__Bacteria; p__Firmicutes; c__Bacilli; o__Lactobacillales; f__Lactobacillaceae; g__Lactobacillus; s__
316045	0.0156107	0.0961	0	1.49e-06	0.063	k__Bacteria; p__Firmicutes; c__Bacilli; o__Lactobacillales; f__Lactobacillaceae; g__Lactobacillus; s__
216656	0.0156433	0.0961	0.000874009	0.00160705	0.54	k__Bacteria; p__Bacteroidetes; c__Bacteroidia; o__Bacteroidales; f__S24-7; g__; s__
qiime_otu_802929	0.015709	0.0963	6.011e-06	0	61.11	k__Bacteria; p__Bacteroidetes; c__Bacteroidia; o__Bacteroidales; f__S24-7; g__; s__
556287	0.0158242	0.0968	0	1.468e-06	0.064	k__Bacteria; p__Firmicutes; c__Bacilli; o__Lactobacillales; f__Lactobacillaceae; g__Lactobacillus; s__
328851	0.0159087	0.0971	3.8451e-05	0.000182361	0.21	k__Bacteria; p__Firmicutes; c__Clostridia; o__Clostridiales; f__Ruminococcaceae; g__Ruminococcus; s__
193509	0.0159311	0.0971	3.777e-06	0.000160866	0.024	k__Bacteria; p__Firmicutes; c__Clostridia; o__Clostridiales; f__Lachnospiraceae; g__Dorea; s__
283955	0.0159787	0.0972	9.1e-08	7.732e-06	0.024	k__Bacteria; p__Firmicutes; c__Clostridia; o__Clostridiales; f__Ruminococcaceae; g__; s__
330821	0.0160741	0.0976	0	2.116e-06	0.045	k__Bacteria; p__Firmicutes; c__Bacilli; o__Lactobacillales; f__Lactobacillaceae; g__Lactobacillus; s__
339979	0.0161049	0.0977	0	1.547e-06	0.061	k__Bacteria; p__Firmicutes; c__Bacilli; o__Lactobacillales; f__Lactobacillaceae; g__Lactobacillus; s__
263968	0.0162186	0.0979	1.9073e-05	6.7731e-05	0.28	k__Bacteria; p__Firmicutes; c__Clostridia; o__Clostridiales; f__Ruminococcaceae; g__Ruminococcus; s__
130344	0.0162288	0.0979	0.00010844	0.000218496	0.5	k__Bacteria; p__Firmicutes; c__Clostridia; o__Clostridiales; f__Ruminococcaceae; g__; s__
324224	0.0162297	0.0979	0	1.663e-06	0.057	k__Bacteria; p__Firmicutes; c__Bacilli; o__Lactobacillales; f__Lactobacillaceae; g__Lactobacillus; s__
231185	0.0163543	0.0985	0.000247298	0.000530741	0.47	k__Bacteria; p__Bacteroidetes; c__Bacteroidia; o__Bacteroidales; f__S24-7; g__; s__
qiime_otu_1256009	0.0164732	0.099	7.69e-07	4.772e-05	0.018	k__Bacteria; p__Bacteroidetes; c__Bacteroidia; o__Bacteroidales; f__S24-7; g__; s__
qiime_otu_816594	0.0165234	0.0991	0	2.333e-06	0.041	k__Bacteria; p__Firmicutes; c__Clostridia; o__Clostridiales; f__Ruminococcaceae; g__Ruminococcus; s__
