# Supplementary material for: Akkermansia muciniphila mediates negative effects of IFNγ on glucose metabolism
Source: Nat Commun. 2016 Nov 14;7:13329. doi: 10.1038/ncomms13329 (PMC5114536; doi:10.1038/ncomms13329)
Supplement: Supplementary Data 2 — Differentially abundant OTUs in anti-IFNγ treated versus IgG mice. [file ncomms13329-s3.xlsx]

## Sheet: Data 2
Supplementary Data 2: Differentially abundant OTUs in anti-IFNg treated versus IgG mice
OTU name	Parametric p-value	FDR	mean abundance Anti-IFNg	mean abundance IgG	Fold-change anti-IFNg/IgG	taxonomy
344726	< 1e-07	< 1e-07	0.00026722	0	268.22	k__Bacteria; p__Firmicutes; c__Clostridia; o__Clostridiales; f__Lachnospiraceae; g__; s__
qiime_otu_142248	2e-07	5.07e-05	4.817e-05	0	49.17	k__Bacteria; p__Firmicutes; c__Clostridia; o__Clostridiales; f__Ruminococcaceae; g__Ruminococcus; s__
266185	3e-07	5.07e-05	0.00033937	0	340.37	k__Bacteria; p__Verrucomicrobia; c__Verrucomicrobiae; o__Verrucomicrobiales; f__Verrucomicrobiaceae; g__Akkermansia; s__muciniphila
276761	4e-07	5.07e-05	0.00188986	0	1890.86	k__Bacteria; p__Firmicutes; c__Clostridia; o__Clostridiales; f__Ruminococcaceae; g__; s__
181208	6e-07	5.79e-05	0.00011651	0	117.51	k__Bacteria; p__Verrucomicrobia; c__Verrucomicrobiae; o__Verrucomicrobiales; f__Verrucomicrobiaceae; g__Akkermansia; s__muciniphila
264146	7e-07	5.79e-05	0	0.00070091	0.0014	k__Bacteria; p__Firmicutes; c__Clostridia; o__Clostridiales; f__; g__; s__
193554	8e-07	5.79e-05	0.00032081	0	321.81	k__Bacteria; p__Verrucomicrobia; c__Verrucomicrobiae; o__Verrucomicrobiales; f__Verrucomicrobiaceae; g__Akkermansia; s__muciniphila
335652	1.1e-06	6.97e-05	6.341e-05	0	64.41	k__Bacteria; p__Verrucomicrobia; c__Verrucomicrobiae; o__Verrucomicrobiales; f__Verrucomicrobiaceae; g__Akkermansia; s__muciniphila
302329	1.4e-06	7.89e-05	0.00023092	0	231.92	k__Bacteria; p__Verrucomicrobia; c__Verrucomicrobiae; o__Verrucomicrobiales; f__Verrucomicrobiaceae; g__Akkermansia; s__muciniphila
307183	1.6e-06	8.11e-05	0.00017567	0	176.67	k__Bacteria; p__Verrucomicrobia; c__Verrucomicrobiae; o__Verrucomicrobiales; f__Verrucomicrobiaceae; g__Akkermansia; s__muciniphila
187986	2e-06	8.87e-05	0.0002656	0	266.6	k__Bacteria; p__Verrucomicrobia; c__Verrucomicrobiae; o__Verrucomicrobiales; f__Verrucomicrobiaceae; g__Akkermansia; s__muciniphila
230629	2.1e-06	8.87e-05	9.32e-05	0	94.2	k__Bacteria; p__Verrucomicrobia; c__Verrucomicrobiae; o__Verrucomicrobiales; f__Verrucomicrobiaceae; g__Akkermansia; s__muciniphila
176490	2.8e-06	0.000105	0.00017039	0	171.39	k__Bacteria; p__Verrucomicrobia; c__Verrucomicrobiae; o__Verrucomicrobiales; f__Verrucomicrobiaceae; g__Akkermansia; s__muciniphila
199020	2.9e-06	0.000105	0.00019067	0	191.67	k__Bacteria; p__Verrucomicrobia; c__Verrucomicrobiae; o__Verrucomicrobiales; f__Verrucomicrobiaceae; g__Akkermansia; s__muciniphila
197646	3.6e-06	0.000122	0.00020648	0	207.48	k__Bacteria; p__Verrucomicrobia; c__Verrucomicrobiae; o__Verrucomicrobiales; f__Verrucomicrobiaceae; g__Akkermansia; s__muciniphila
360567	4.2e-06	0.000125	0.00019848	0	199.48	k__Bacteria; p__Verrucomicrobia; c__Verrucomicrobiae; o__Verrucomicrobiales; f__Verrucomicrobiaceae; g__Akkermansia; s__muciniphila
188436	4.5e-06	0.000125	6.998e-05	0	70.98	k__Bacteria; p__Verrucomicrobia; c__Verrucomicrobiae; o__Verrucomicrobiales; f__Verrucomicrobiaceae; g__Akkermansia; s__muciniphila
337617	4.7e-06	0.000125	0.00069866	0	699.66	k__Bacteria; p__Firmicutes; c__Clostridia; o__Clostridiales; f__Lachnospiraceae; g__; s__
365115	4.7e-06	0.000125	6.751e-05	0	68.51	k__Bacteria; p__Verrucomicrobia; c__Verrucomicrobiae; o__Verrucomicrobiales; f__Verrucomicrobiaceae; g__Akkermansia; s__muciniphila
183323	5.4e-06	0.000137	4.281e-05	0	43.81	k__Bacteria; p__Verrucomicrobia; c__Verrucomicrobiae; o__Verrucomicrobiales; f__Verrucomicrobiaceae; g__Akkermansia; s__muciniphila
345321	6.3e-06	0.00014	0.00013735	0	138.35	k__Bacteria; p__Verrucomicrobia; c__Verrucomicrobiae; o__Verrucomicrobiales; f__Verrucomicrobiaceae; g__Akkermansia; s__muciniphila
qiime_otu_117782	6.3e-06	0.00014	2.914e-05	0	30.14	k__Bacteria; p__Verrucomicrobia; c__Verrucomicrobiae; o__Verrucomicrobiales; f__Verrucomicrobiaceae; g__Akkermansia; s__muciniphila
qiime_otu_451132	6.8e-06	0.00014	3.949e-05	0	40.49	k__Bacteria; p__Verrucomicrobia; c__Verrucomicrobiae; o__Verrucomicrobiales; f__Verrucomicrobiaceae; g__Akkermansia; s__muciniphila
262731	6.9e-06	0.00014	0.00014843	0	149.43	k__Bacteria; p__Verrucomicrobia; c__Verrucomicrobiae; o__Verrucomicrobiales; f__Verrucomicrobiaceae; g__Akkermansia; s__muciniphila
273879	6.9e-06	0.00014	0.00095753	0	958.53	k__Bacteria; p__Firmicutes; c__Clostridia; o__Clostridiales; f__Lachnospiraceae; g__[Ruminococcus]; s__gnavus
469662	7.6e-06	0.000148	9.69e-05	0	97.9	k__Bacteria; p__Firmicutes; c__Clostridia; o__Clostridiales; f__Ruminococcaceae; g__Anaerotruncus; s__
196917	9e-06	0.000169	9.123e-05	0	92.23	k__Bacteria; p__Verrucomicrobia; c__Verrucomicrobiae; o__Verrucomicrobiales; f__Verrucomicrobiaceae; g__Akkermansia; s__muciniphila
296809	1.12e-05	0.000203	7.326e-05	0	74.26	k__Bacteria; p__Verrucomicrobia; c__Verrucomicrobiae; o__Verrucomicrobiales; f__Verrucomicrobiaceae; g__Akkermansia; s__muciniphila
264874	1.16e-05	0.000203	0.00017739	0	178.39	k__Bacteria; p__Verrucomicrobia; c__Verrucomicrobiae; o__Verrucomicrobiales; f__Verrucomicrobiaceae; g__Akkermansia; s__muciniphila
271390	1.2e-05	0.000203	9.389e-05	0	94.89	k__Bacteria; p__Verrucomicrobia; c__Verrucomicrobiae; o__Verrucomicrobiales; f__Verrucomicrobiaceae; g__Akkermansia; s__muciniphila
178569	1.45e-05	0.000237	6.345e-05	0	64.45	k__Bacteria; p__Verrucomicrobia; c__Verrucomicrobiae; o__Verrucomicrobiales; f__Verrucomicrobiaceae; g__Akkermansia; s__muciniphila
qiime_otu_303355	2.36e-05	0.000374	9.453e-05	0	95.53	k__Bacteria; p__Verrucomicrobia; c__Verrucomicrobiae; o__Verrucomicrobiales; f__Verrucomicrobiaceae; g__Akkermansia; s__muciniphila
296369	2.44e-05	0.000375	2.714e-05	0	28.14	k__Bacteria; p__Verrucomicrobia; c__Verrucomicrobiae; o__Verrucomicrobiales; f__Verrucomicrobiaceae; g__Akkermansia; s__muciniphila
264713	2.65e-05	0.000395	0.00013455	0	135.55	k__Bacteria; p__Verrucomicrobia; c__Verrucomicrobiae; o__Verrucomicrobiales; f__Verrucomicrobiaceae; g__Akkermansia; s__muciniphila
239988	2.74e-05	0.000397	0.00010852	0	109.52	k__Bacteria; p__Verrucomicrobia; c__Verrucomicrobiae; o__Verrucomicrobiales; f__Verrucomicrobiaceae; g__Akkermansia; s__muciniphila
296952	2.84e-05	0.0004	6.45e-05	0	65.5	k__Bacteria; p__Verrucomicrobia; c__Verrucomicrobiae; o__Verrucomicrobiales; f__Verrucomicrobiaceae; g__Akkermansia; s__muciniphila
242744	3.5e-05	0.00048	0.0001808	0	181.8	k__Bacteria; p__Verrucomicrobia; c__Verrucomicrobiae; o__Verrucomicrobiales; f__Verrucomicrobiaceae; g__Akkermansia; s__muciniphila
qiime_otu_1214324	4.39e-05	0.000585	9.217e-05	0	93.17	k__Bacteria; p__Verrucomicrobia; c__Verrucomicrobiae; o__Verrucomicrobiales; f__Verrucomicrobiaceae; g__Akkermansia; s__muciniphila
qiime_otu_1054057	4.5e-05	0.000585	0.00019609	0	197.09	k__Bacteria; p__Firmicutes; c__Clostridia; o__; f__; g__; s__
174005	4.73e-05	0.0006	6.647e-05	0	67.47	k__Bacteria; p__Verrucomicrobia; c__Verrucomicrobiae; o__Verrucomicrobiales; f__Verrucomicrobiaceae; g__Akkermansia; s__muciniphila
364762	5.23e-05	0.000643	0.00013861	0	139.61	k__Bacteria; p__Verrucomicrobia; c__Verrucomicrobiae; o__Verrucomicrobiales; f__Verrucomicrobiaceae; g__Akkermansia; s__muciniphila
194676	5.33e-05	0.000643	0.00011398	0	114.98	k__Bacteria; p__Verrucomicrobia; c__Verrucomicrobiae; o__Verrucomicrobiales; f__Verrucomicrobiaceae; g__Akkermansia; s__muciniphila
180056	5.6e-05	0.00066	1.737e-05	0	18.37	k__Bacteria; p__Verrucomicrobia; c__Verrucomicrobiae; o__Verrucomicrobiales; f__Verrucomicrobiaceae; g__Akkermansia; s__muciniphila
194055	5.89e-05	0.00067	8.434e-05	0	85.34	k__Bacteria; p__Verrucomicrobia; c__Verrucomicrobiae; o__Verrucomicrobiales; f__Verrucomicrobiaceae; g__Akkermansia; s__muciniphila
205597	5.95e-05	0.00067	0.00021627	0	217.27	k__Bacteria; p__Firmicutes; c__Clostridia; o__; f__; g__; s__
366606	6.29e-05	0.000693	7.028e-05	0	71.28	k__Bacteria; p__Verrucomicrobia; c__Verrucomicrobiae; o__Verrucomicrobiales; f__Verrucomicrobiaceae; g__Akkermansia; s__muciniphila
365334	6.99e-05	0.000754	0.00010136	0	102.36	k__Bacteria; p__Verrucomicrobia; c__Verrucomicrobiae; o__Verrucomicrobiales; f__Verrucomicrobiaceae; g__Akkermansia; s__muciniphila
179364	8.23e-05	0.000869	4.828e-05	0	49.28	k__Bacteria; p__Verrucomicrobia; c__Verrucomicrobiae; o__Verrucomicrobiales; f__Verrucomicrobiaceae; g__Akkermansia; s__muciniphila
qiime_otu_531993	9e-05	0.000893	4.571e-05	0	46.71	k__Bacteria; p__Verrucomicrobia; c__Verrucomicrobiae; o__Verrucomicrobiales; f__Verrucomicrobiaceae; g__Akkermansia; s__muciniphila
363195	9.1e-05	0.000893	7.336e-05	0	74.36	k__Bacteria; p__Verrucomicrobia; c__Verrucomicrobiae; o__Verrucomicrobiales; f__Verrucomicrobiaceae; g__Akkermansia; s__muciniphila
416935	9.12e-05	0.000893	0.00014842	0	149.42	k__Bacteria; p__Firmicutes; c__Clostridia; o__Clostridiales; f__Lachnospiraceae; g__; s__
291390	9.24e-05	0.000893	9.486e-05	0	95.86	k__Bacteria; p__Verrucomicrobia; c__Verrucomicrobiae; o__Verrucomicrobiales; f__Verrucomicrobiaceae; g__Akkermansia; s__muciniphila
qiime_otu_63113	9.34e-05	0.000893	0.00639064	1.27e-06	2818.75	k__Bacteria; p__Firmicutes; c__Clostridia; o__Clostridiales; f__Ruminococcaceae; g__Ruminococcus; s__
194058	0.0001057	0.000992	3.671e-05	0	37.71	k__Bacteria; p__Firmicutes; c__Clostridia; o__Clostridiales; f__Lachnospiraceae; g__; s__
198679	0.0001107	0.00102	3.232e-05	0	33.32	k__Bacteria; p__Verrucomicrobia; c__Verrucomicrobiae; o__Verrucomicrobiales; f__Verrucomicrobiaceae; g__Akkermansia; s__muciniphila
194377	0.0001229	0.00111	3.234e-05	0	33.34	k__Bacteria; p__Verrucomicrobia; c__Verrucomicrobiae; o__Verrucomicrobiales; f__Verrucomicrobiaceae; g__Akkermansia; s__muciniphila
251140	0.0001432	0.00127	1.74e-05	0	18.4	k__Bacteria; p__Verrucomicrobia; c__Verrucomicrobiae; o__Verrucomicrobiales; f__Verrucomicrobiaceae; g__Akkermansia; s__muciniphila
349050	0.0001612	0.00141	0.00018692	0	187.92	k__Bacteria; p__Firmicutes; c__Clostridia; o__Clostridiales; f__Lachnospiraceae; g__; s__
188638	0.0001689	0.00145	7.429e-05	0	75.29	k__Bacteria; p__Verrucomicrobia; c__Verrucomicrobiae; o__Verrucomicrobiales; f__Verrucomicrobiaceae; g__Akkermansia; s__muciniphila
178531	0.000183	0.00154	0.0001086	0	109.6	k__Bacteria; p__Verrucomicrobia; c__Verrucomicrobiae; o__Verrucomicrobiales; f__Verrucomicrobiaceae; g__Akkermansia; s__muciniphila
qiime_otu_866343	0.0001847	0.00154	0.00024992	0	250.92	k__Bacteria; p__Firmicutes; c__Clostridia; o__Clostridiales; f__; g__; s__
360437	0.0001909	0.00156	2.071e-05	0	21.71	k__Bacteria; p__Verrucomicrobia; c__Verrucomicrobiae; o__Verrucomicrobiales; f__Verrucomicrobiaceae; g__Akkermansia; s__muciniphila
230800	0.000255	0.00205	1.574e-05	0	16.74	k__Bacteria; p__Verrucomicrobia; c__Verrucomicrobiae; o__Verrucomicrobiales; f__Verrucomicrobiaceae; g__Akkermansia; s__muciniphila
440684	0.0002811	0.00223	0.00015129	0	152.29	k__Bacteria; p__Firmicutes; c__Clostridia; o__Clostridiales; f__; g__; s__
418365	0.000292	0.00228	0.0014486	1.27e-06	639.28	k__Bacteria; p__Firmicutes; c__Clostridia; o__Clostridiales; f__Lachnospiraceae; g__; s__
258906	0.0003161	0.00243	0.00043609	0	437.09	k__Bacteria; p__Firmicutes; c__Clostridia; o__Clostridiales; f__Lachnospiraceae; g__; s__
qiime_otu_901209	0.0003585	0.00269	4.906e-05	0	50.06	k__Bacteria; p__Verrucomicrobia; c__Verrucomicrobiae; o__Verrucomicrobiales; f__Verrucomicrobiaceae; g__Akkermansia; s__muciniphila
197965	0.0003612	0.00269	6.54e-05	0	66.4	k__Bacteria; p__Verrucomicrobia; c__Verrucomicrobiae; o__Verrucomicrobiales; f__Verrucomicrobiaceae; g__Akkermansia; s__muciniphila
361014	0.0003697	0.00272	5.589e-05	0	56.89	k__Bacteria; p__Verrucomicrobia; c__Verrucomicrobiae; o__Verrucomicrobiales; f__Verrucomicrobiaceae; g__Akkermansia; s__muciniphila
241996	0.000437	0.00317	5.912e-05	0	60.12	k__Bacteria; p__Verrucomicrobia; c__Verrucomicrobiae; o__Verrucomicrobiales; f__Verrucomicrobiaceae; g__Akkermansia; s__muciniphila
300180	0.0005397	0.00385	6.607e-05	0	67.07	k__Bacteria; p__Verrucomicrobia; c__Verrucomicrobiae; o__Verrucomicrobiales; f__Verrucomicrobiaceae; g__Akkermansia; s__muciniphila
135495	0.0005619	0.00391	0.00249526	0.0012021	2.07	k__Bacteria; p__Firmicutes; c__Clostridia; o__Clostridiales; f__Ruminococcaceae; g__Oscillospira; s__
269038	0.0005697	0.00391	2.47e-05	0	25.7	k__Bacteria; p__Firmicutes; c__Clostridia; o__Coriobacteriales; f__Coriobacteriaceae; g__Adlercreutzia; s__
276052	0.0005703	0.00391	0.00061604	1.27e-06	272.12	k__Bacteria; p__Firmicutes; c__Clostridia; o__Clostridiales; f__Lachnospiraceae; g__; s__
qiime_otu_640439	0.000856	0.00579	2.363e-05	0	24.63	k__Bacteria; p__Verrucomicrobia; c__Verrucomicrobiae; o__Verrucomicrobiales; f__Verrucomicrobiaceae; g__Akkermansia; s__muciniphila
195885	0.0008724	0.00582	0	4.607e-05	0.021	k__Bacteria; p__Firmicutes; c__Clostridia; o__Clostridiales; f__Lachnospiraceae; g__; s__
189663	0.0009307	0.0061	3.488e-05	0	35.88	k__Bacteria; p__Verrucomicrobia; c__Verrucomicrobiae; o__Verrucomicrobiales; f__Verrucomicrobiaceae; g__Akkermansia; s__muciniphila
199611	0.0009384	0.0061	3.162e-05	0	32.62	k__Bacteria; p__Verrucomicrobia; c__Verrucomicrobiae; o__Verrucomicrobiales; f__Verrucomicrobiaceae; g__Akkermansia; s__muciniphila
298907	0.0009646	0.00619	4.454e-05	0	45.54	k__Bacteria; p__Verrucomicrobia; c__Verrucomicrobiae; o__Verrucomicrobiales; f__Verrucomicrobiaceae; g__Akkermansia; s__muciniphila
230154	0.0012436	0.00788	0.00031136	1.34e-06	133.45	k__Bacteria; p__Verrucomicrobia; c__Verrucomicrobiae; o__Verrucomicrobiales; f__Verrucomicrobiaceae; g__Akkermansia; s__muciniphila
327188	0.0013055	0.00814	0.0002577	1.33e-06	111.02	k__Bacteria; p__Verrucomicrobia; c__Verrucomicrobiae; o__Verrucomicrobiales; f__Verrucomicrobiaceae; g__Akkermansia; s__muciniphila
245541	0.0013169	0.00814	2.364e-05	0	24.64	k__Bacteria; p__Verrucomicrobia; c__Verrucomicrobiae; o__Verrucomicrobiales; f__Verrucomicrobiaceae; g__Akkermansia; s__muciniphila
266037	0.0013683	0.00836	0.00029084	1.33e-06	125.24	k__Bacteria; p__Verrucomicrobia; c__Verrucomicrobiae; o__Verrucomicrobiales; f__Verrucomicrobiaceae; g__Akkermansia; s__muciniphila
193954	0.0013933	0.00841	0.00024201	1.34e-06	103.82	k__Bacteria; p__Verrucomicrobia; c__Verrucomicrobiae; o__Verrucomicrobiales; f__Verrucomicrobiaceae; g__Akkermansia; s__muciniphila
318129	0.0016127	0.00954	1.752e-05	0	18.52	k__Bacteria; p__Firmicutes; c__Bacilli; o__Lactobacillales; f__Lactobacillaceae; g__Lactobacillus; s__
130370	0.0016247	0.00954	7.911e-05	0.00179644	0.045	k__Bacteria; p__Firmicutes; c__Clostridia; o__Clostridiales; f__Lachnospiraceae; g__; s__
267371	0.0016504	0.00954	0.0001706	1.27e-06	75.68	k__Bacteria; p__Verrucomicrobia; c__Verrucomicrobiae; o__Verrucomicrobiales; f__Verrucomicrobiaceae; g__Akkermansia; s__muciniphila
188423	0.001655	0.00954	2.742e-05	0	28.42	k__Bacteria; p__Verrucomicrobia; c__Verrucomicrobiae; o__Verrucomicrobiales; f__Verrucomicrobiaceae; g__Akkermansia; s__muciniphila
117877	0.0018546	0.0106	0.0928296	0.00200855	46.19	k__Bacteria; p__Verrucomicrobia; c__Verrucomicrobiae; o__Verrucomicrobiales; f__Verrucomicrobiaceae; g__Akkermansia; s__muciniphila
366847	0.0019193	0.0108	0.00066755	3.175e-05	20.41	k__Bacteria; p__Verrucomicrobia; c__Verrucomicrobiae; o__Verrucomicrobiales; f__Verrucomicrobiaceae; g__Akkermansia; s__muciniphila
264539	0.0020377	0.0114	0.00055657	1.27e-06	245.89	k__Bacteria; p__Firmicutes; c__Clostridia; o__Clostridiales; f__Ruminococcaceae; g__Ruminococcus; s__
273712	0.0020863	0.0115	0.00017627	1.34e-06	75.73	k__Bacteria; p__Verrucomicrobia; c__Verrucomicrobiae; o__Verrucomicrobiales; f__Verrucomicrobiaceae; g__Akkermansia; s__muciniphila
117715	0.002111	0.0115	0.00428327	0.00013776	30.87	k__Bacteria; p__Verrucomicrobia; c__Verrucomicrobiae; o__Verrucomicrobiales; f__Verrucomicrobiaceae; g__Akkermansia; s__muciniphila
186983	0.0021839	0.0117	0.00018925	1.34e-06	81.28	k__Bacteria; p__Verrucomicrobia; c__Verrucomicrobiae; o__Verrucomicrobiales; f__Verrucomicrobiaceae; g__Akkermansia; s__muciniphila
271441	0.002191	0.0117	0.00014353	1.27e-06	63.74	k__Bacteria; p__Verrucomicrobia; c__Verrucomicrobiae; o__Verrucomicrobiales; f__Verrucomicrobiaceae; g__Akkermansia; s__muciniphila
355860	0.0023335	0.0123	0.00019707	1.33e-06	85	k__Bacteria; p__Verrucomicrobia; c__Verrucomicrobiae; o__Verrucomicrobiales; f__Verrucomicrobiaceae; g__Akkermansia; s__muciniphila
169815	0.002418	0.0126	0.00050657	0	507.57	k__Bacteria; p__Firmicutes; c__Clostridia; o__Clostridiales; f__Lachnospiraceae; g__; s__
369840	0.0028543	0.0148	0.00018062	1.34e-06	77.59	k__Bacteria; p__Verrucomicrobia; c__Verrucomicrobiae; o__Verrucomicrobiales; f__Verrucomicrobiaceae; g__Akkermansia; s__muciniphila
322356	0.00301	0.0154	0.00010226	0	103.26	k__Bacteria; p__Firmicutes; c__Clostridia; o__Clostridiales; f__Lachnospiraceae; g__; s__
467473	0.0030601	0.0155	0.0008065	0.00040707	1.98	k__Bacteria; p__Firmicutes; c__Clostridia; o__Clostridiales; f__Ruminococcaceae; g__Oscillospira; s__
231185	0.0032188	0.0161	0.00050501	0.00177628	0.28	k__Bacteria; p__Bacteroidetes; c__Bacteroidia; o__Bacteroidales; f__S24-7; g__; s__
217158	0.0032402	0.0161	0.0250579	0.0722223	0.35	k__Bacteria; p__Bacteroidetes; c__Bacteroidia; o__Bacteroidales; f__S24-7; g__; s__
207767	0.0034832	0.0171	0.00036087	0.00126738	0.29	k__Bacteria; p__Bacteroidetes; c__Bacteroidia; o__Bacteroidales; f__S24-7; g__; s__
qiime_otu_802296	0.0036679	0.0179	0.00010763	1.34e-06	46.41	k__Bacteria; p__Verrucomicrobia; c__Verrucomicrobiae; o__Verrucomicrobiales; f__Verrucomicrobiaceae; g__Akkermansia; s__muciniphila
196734	0.0040061	0.0193	0.00027613	1.91e-06	95.23	k__Bacteria; p__Verrucomicrobia; c__Verrucomicrobiae; o__Verrucomicrobiales; f__Verrucomicrobiaceae; g__Akkermansia; s__muciniphila
qiime_otu_1063107	0.0041392	0.0197	2.487e-05	0	25.87	k__Bacteria; p__Firmicutes; c__Clostridia; o__Clostridiales; f__Lachnospiraceae; g__; s__
274983	0.0041519	0.0197	0.00010567	2.98e-05	3.46	k__Bacteria; p__Firmicutes; c__Clostridia; o__; f__; g__; s__
231305	0.0042228	0.0198	0.00789853	0.0233856	0.34	k__Bacteria; p__Bacteroidetes; c__Bacteroidia; o__Bacteroidales; f__S24-7; g__; s__
363963	0.0043649	0.0203	8.862e-05	1.33e-06	38.46	k__Bacteria; p__Verrucomicrobia; c__Verrucomicrobiae; o__Verrucomicrobiales; f__Verrucomicrobiaceae; g__Akkermansia; s__muciniphila
133473	0.0044022	0.0203	0.00015597	1.33e-06	67.36	k__Bacteria; p__Firmicutes; c__Clostridia; o__Clostridiales; f__Lachnospiraceae; g__[Ruminococcus]; s__gnavus
292500	0.0047193	0.0216	0.00021747	1.9e-06	75.42	k__Bacteria; p__Verrucomicrobia; c__Verrucomicrobiae; o__Verrucomicrobiales; f__Verrucomicrobiaceae; g__Akkermansia; s__muciniphila
263592	0.0052033	0.0236	3.405e-05	0	35.05	k__Bacteria; p__Firmicutes; c__Clostridia; o__Clostridiales; f__Ruminococcaceae; g__Ruminococcus; s__
358526	0.0054328	0.0242	0.00032311	5.78e-06	47.79	k__Bacteria; p__Verrucomicrobia; c__Verrucomicrobiae; o__Verrucomicrobiales; f__Verrucomicrobiaceae; g__Akkermansia; s__muciniphila
216656	0.0054514	0.0242	0.00205804	0.0061887	0.33	k__Bacteria; p__Bacteroidetes; c__Bacteroidia; o__Bacteroidales; f__S24-7; g__; s__
250089	0.0055083	0.0243	1.39e-06	0.00083545	0.0029	k__Bacteria; p__Firmicutes; c__Clostridia; o__Clostridiales; f__Lachnospiraceae; g__; s__
228728	0.0055491	0.0243	0.00017345	4.45e-06	31.98	k__Bacteria; p__Verrucomicrobia; c__Verrucomicrobiae; o__Verrucomicrobiales; f__Verrucomicrobiaceae; g__Akkermansia; s__muciniphila
180918	0.0056247	0.0244	0.00023049	1.91e-06	79.54	k__Bacteria; p__Verrucomicrobia; c__Verrucomicrobiae; o__Verrucomicrobiales; f__Verrucomicrobiaceae; g__Akkermansia; s__muciniphila
120708	0.0056977	0.0245	0.00038952	0.00012889	3.01	k__Bacteria; p__Firmicutes; c__Clostridia; o__Clostridiales; f__Ruminococcaceae; g__; s__
332814	0.0057506	0.0245	0.0005634	0.000102	5.48	k__Bacteria; p__Firmicutes; c__Clostridia; o__Clostridiales; f__Ruminococcaceae; g__Ruminococcus; s__
217187	0.0060251	0.0255	0.00058274	0.00196216	0.3	k__Bacteria; p__Bacteroidetes; c__Bacteroidia; o__Bacteroidales; f__S24-7; g__; s__
265735	0.0062109	0.0259	0.00030009	5.78e-06	44.4	k__Bacteria; p__Verrucomicrobia; c__Verrucomicrobiae; o__Verrucomicrobiales; f__Verrucomicrobiaceae; g__Akkermansia; s__muciniphila
232621	0.0062529	0.0259	8.578e-05	1.34e-06	37.08	k__Bacteria; p__Verrucomicrobia; c__Verrucomicrobiae; o__Verrucomicrobiales; f__Verrucomicrobiaceae; g__Akkermansia; s__muciniphila
266563	0.0062751	0.0259	0.00028951	5.78e-06	42.85	k__Bacteria; p__Verrucomicrobia; c__Verrucomicrobiae; o__Verrucomicrobiales; f__Verrucomicrobiaceae; g__Akkermansia; s__muciniphila
353387	0.0064783	0.0263	0.00014816	0	149.16	k__Bacteria; p__Firmicutes; c__Clostridia; o__Clostridiales; f__Ruminococcaceae; g__; s__
qiime_otu_490411	0.0065144	0.0263	0.00011154	1.33e-06	48.3	k__Bacteria; p__Verrucomicrobia; c__Verrucomicrobiae; o__Verrucomicrobiales; f__Verrucomicrobiaceae; g__Akkermansia; s__muciniphila
441799	0.0065252	0.0263	0.00012263	3.541e-05	3.4	k__Bacteria; p__Firmicutes; c__Clostridia; o__; f__; g__; s__
231113	0.0069356	0.0275	0.00042373	0.00183549	0.23	k__Bacteria; p__Firmicutes; c__Clostridia; o__Clostridiales; f__Ruminococcaceae; g__Oscillospira; s__
296229	0.0069449	0.0275	0.00016661	1.91e-06	57.59	k__Bacteria; p__Verrucomicrobia; c__Verrucomicrobiae; o__Verrucomicrobiales; f__Verrucomicrobiaceae; g__Akkermansia; s__muciniphila
295214	0.0070867	0.0279	0.00018102	1.91e-06	62.54	k__Bacteria; p__Verrucomicrobia; c__Verrucomicrobiae; o__Verrucomicrobiales; f__Verrucomicrobiaceae; g__Akkermansia; s__muciniphila
310355	0.0071428	0.0279	0.00015216	1.91e-06	52.63	k__Bacteria; p__Verrucomicrobia; c__Verrucomicrobiae; o__Verrucomicrobiales; f__Verrucomicrobiaceae; g__Akkermansia; s__muciniphila
244824	0.0075485	0.0292	0	3.268e-05	0.03	k__Bacteria; p__Firmicutes; c__Clostridia; o__Clostridiales; f__Lachnospiraceae; g__; s__
329021	0.0077087	0.0296	0.00024011	5.78e-06	35.55	k__Bacteria; p__Verrucomicrobia; c__Verrucomicrobiae; o__Verrucomicrobiales; f__Verrucomicrobiaceae; g__Akkermansia; s__muciniphila
233411	0.0078334	0.0299	0.00053389	2.62e-06	147.58	k__Bacteria; p__Firmicutes; c__Clostridia; o__Clostridiales; f__Lachnospiraceae; g__; s__
300302	0.0080331	0.0304	0.00013679	1.9e-06	47.57	k__Bacteria; p__Verrucomicrobia; c__Verrucomicrobiae; o__Verrucomicrobiales; f__Verrucomicrobiaceae; g__Akkermansia; s__muciniphila
181005	0.0082679	0.0311	0.00023283	2.32e-06	70.51	k__Bacteria; p__Verrucomicrobia; c__Verrucomicrobiae; o__Verrucomicrobiales; f__Verrucomicrobiaceae; g__Akkermansia; s__muciniphila
192771	0.0085252	0.0318	0.00278088	0.00018317	15.1	k__Bacteria; p__Bacteroidetes; c__Bacteroidia; o__Bacteroidales; f__S24-7; g__; s__
195242	0.0086067	0.0318	0.00033472	0.00017307	1.93	k__Bacteria; p__Firmicutes; c__Clostridia; o__Clostridiales; f__Ruminococcaceae; g__Oscillospira; s__
185431	0.0086515	0.0318	0.00014497	1.91e-06	50.16	k__Bacteria; p__Verrucomicrobia; c__Verrucomicrobiae; o__Verrucomicrobiales; f__Verrucomicrobiaceae; g__Akkermansia; s__muciniphila
229652	0.0093053	0.0336	2.503e-05	0	26.03	k__Bacteria; p__Firmicutes; c__Clostridia; o__Clostridiales; f__Lachnospiraceae; g__; s__
262633	0.0093054	0.0336	0.00011196	1.27e-06	49.82	k__Bacteria; p__Firmicutes; c__Clostridia; o__Clostridiales; f__Lachnospiraceae; g__[Ruminococcus]; s__gnavus
271731	0.0093534	0.0336	0.0002225	2.32e-06	67.39	k__Bacteria; p__Verrucomicrobia; c__Verrucomicrobiae; o__Verrucomicrobiales; f__Verrucomicrobiaceae; g__Akkermansia; s__muciniphila
307979	0.0095349	0.034	4.138e-05	0.00033479	0.13	k__Bacteria; p__Firmicutes; c__Clostridia; o__Clostridiales; f__Lachnospiraceae; g__; s__
229385	0.0097596	0.0346	0.00032697	7.43e-06	38.9	k__Bacteria; p__Verrucomicrobia; c__Verrucomicrobiae; o__Verrucomicrobiales; f__Verrucomicrobiaceae; g__Akkermansia; s__muciniphila
176756	0.0103589	0.0364	0.00011213	1.91e-06	38.87	k__Bacteria; p__Verrucomicrobia; c__Verrucomicrobiae; o__Verrucomicrobiales; f__Verrucomicrobiaceae; g__Akkermansia; s__muciniphila
288635	0.0104157	0.0364	0.00012155	1.91e-06	42.11	k__Bacteria; p__Verrucomicrobia; c__Verrucomicrobiae; o__Verrucomicrobiales; f__Verrucomicrobiaceae; g__Akkermansia; s__muciniphila
228401	0.0108494	0.0377	4.562e-05	1.34e-06	19.92	k__Bacteria; p__Verrucomicrobia; c__Verrucomicrobiae; o__Verrucomicrobiales; f__Verrucomicrobiaceae; g__Akkermansia; s__muciniphila
227575	0.0109515	0.0377	0.00123883	0.00397269	0.31	k__Bacteria; p__Bacteroidetes; c__Bacteroidia; o__Bacteroidales; f__S24-7; g__; s__
272972	0.0110203	0.0377	3.832e-05	1.33e-06	16.87	k__Bacteria; p__Firmicutes; c__Erysipelotrichi; o__Erysipelotrichales; f__Erysipelotrichaceae; g__Allobaculum; s__
364802	0.0111038	0.0377	6.838e-05	1.34e-06	29.64	k__Bacteria; p__Verrucomicrobia; c__Verrucomicrobiae; o__Verrucomicrobiales; f__Verrucomicrobiaceae; g__Akkermansia; s__muciniphila
qiime_otu_1048674	0.0111896	0.0377	0.00122905	0.00026288	4.66	k__Bacteria; p__Firmicutes; c__Clostridia; o__Clostridiales; f__Ruminococcaceae; g__Ruminococcus; s__
193540	0.0112981	0.0377	0.0162711	0.00101995	15.94	k__Bacteria; p__Bacteroidetes; c__Bacteroidia; o__Bacteroidales; f__S24-7; g__; s__
268539	0.0113059	0.0377	7.648e-05	1.34e-06	33.1	k__Bacteria; p__Verrucomicrobia; c__Verrucomicrobiae; o__Verrucomicrobiales; f__Verrucomicrobiaceae; g__Akkermansia; s__muciniphila
359222	0.0113881	0.0377	0.0003375	2.92e-06	86.41	k__Bacteria; p__Verrucomicrobia; c__Verrucomicrobiae; o__Verrucomicrobiales; f__Verrucomicrobiaceae; g__Akkermansia; s__muciniphila
194232	0.0122061	0.0402	0.00038077	8.61e-06	39.74	k__Bacteria; p__Verrucomicrobia; c__Verrucomicrobiae; o__Verrucomicrobiales; f__Verrucomicrobiaceae; g__Akkermansia; s__muciniphila
276116	0.0122832	0.0402	4.246e-05	1.34e-06	18.57	k__Bacteria; p__Firmicutes; c__Erysipelotrichi; o__Erysipelotrichales; f__Erysipelotrichaceae; g__Allobaculum; s__
263077	0.0127133	0.0413	5.404e-05	1.33e-06	23.62	k__Bacteria; p__Firmicutes; c__Clostridia; o__Clostridiales; f__Lachnospiraceae; g__; s__
174226	0.012831	0.0414	0.00011666	4.45e-06	21.57	k__Bacteria; p__Verrucomicrobia; c__Verrucomicrobiae; o__Verrucomicrobiales; f__Verrucomicrobiaceae; g__Akkermansia; s__muciniphila
228314	0.0131196	0.0421	9.549e-05	1.9e-06	33.31	k__Bacteria; p__Verrucomicrobia; c__Verrucomicrobiae; o__Verrucomicrobiales; f__Verrucomicrobiaceae; g__Akkermansia; s__muciniphila
268230	0.0134439	0.0429	9.641e-05	1.91e-06	33.47	k__Bacteria; p__Verrucomicrobia; c__Verrucomicrobiae; o__Verrucomicrobiales; f__Verrucomicrobiaceae; g__Akkermansia; s__muciniphila
184493	0.0136711	0.0433	9.327e-05	4.45e-06	17.28	k__Bacteria; p__Verrucomicrobia; c__Verrucomicrobiae; o__Verrucomicrobiales; f__Verrucomicrobiaceae; g__Akkermansia; s__muciniphila
232844	0.0138422	0.0436	5.065e-05	1.33e-06	22.17	k__Bacteria; p__Firmicutes; c__Clostridia; o__Clostridiales; f__Lachnospiraceae; g__; s__
370038	0.0140633	0.0437	9.586e-05	4.45e-06	17.76	k__Bacteria; p__Verrucomicrobia; c__Verrucomicrobiae; o__Verrucomicrobiales; f__Verrucomicrobiaceae; g__Akkermansia; s__muciniphila
273518	0.0141398	0.0437	2.927e-05	0.00017136	0.18	k__Bacteria; p__Firmicutes; c__Clostridia; o__Clostridiales; f__Lachnospiraceae; g__; s__
117302	0.0141716	0.0437	0.00029319	7.49e-06	34.67	k__Bacteria; p__Verrucomicrobia; c__Verrucomicrobiae; o__Verrucomicrobiales; f__Verrucomicrobiaceae; g__Akkermansia; s__muciniphila
191087	0.0142145	0.0437	0.00023607	2.64e-06	65.1	k__Bacteria; p__Verrucomicrobia; c__Verrucomicrobiae; o__Verrucomicrobiales; f__Verrucomicrobiaceae; g__Akkermansia; s__muciniphila
191895	0.0146169	0.0444	0.00060089	4.018e-05	14.62	k__Bacteria; p__Bacteroidetes; c__Bacteroidia; o__Bacteroidales; f__S24-7; g__; s__
268006	0.0146311	0.0444	3.994e-05	1.34e-06	17.49	k__Bacteria; p__Firmicutes; c__Erysipelotrichi; o__Erysipelotrichales; f__Erysipelotrichaceae; g__Allobaculum; s__
188967	0.0147565	0.0445	0.00021304	2.64e-06	58.77	k__Bacteria; p__Verrucomicrobia; c__Verrucomicrobiae; o__Verrucomicrobiales; f__Verrucomicrobiaceae; g__Akkermansia; s__muciniphila
qiime_otu_223192	0.014904	0.0447	7.837e-05	1.91e-06	27.27	k__Bacteria; p__Firmicutes; c__Clostridia; o__Clostridiales; f__Lachnospiraceae; g__; s__
194428	0.0152663	0.0455	5.422e-05	2.274e-05	2.33	k__Bacteria; p__Firmicutes; c__Clostridia; o__Clostridiales; f__Ruminococcaceae; g__Oscillospira; s__
269420	0.0154366	0.0458	0.00019972	2.64e-06	55.12	k__Bacteria; p__Verrucomicrobia; c__Verrucomicrobiae; o__Verrucomicrobiales; f__Verrucomicrobiaceae; g__Akkermansia; s__muciniphila
366631	0.0160997	0.0474	0.0003113	3.16e-06	75.09	k__Bacteria; p__Verrucomicrobia; c__Verrucomicrobiae; o__Verrucomicrobiales; f__Verrucomicrobiaceae; g__Akkermansia; s__muciniphila
356627	0.0161809	0.0474	9.722e-05	0.00078305	0.13	k__Bacteria; p__Firmicutes; c__Clostridia; o__Clostridiales; f__Lachnospiraceae; g__; s__
568174	0.0163354	0.0476	0.00022953	2.92e-06	58.85	k__Bacteria; p__Verrucomicrobia; c__Verrucomicrobiae; o__Verrucomicrobiales; f__Verrucomicrobiaceae; g__Akkermansia; s__muciniphila
228402	0.0168158	0.0485	0.00038281	0.00348073	0.11	k__Bacteria; p__Bacteroidetes; c__Bacteroidia; o__Bacteroidales; f__S24-7; g__; s__
qiime_otu_1303923	0.0169059	0.0485	2.913e-05	1.34e-06	12.87	k__Bacteria; p__Bacteroidetes; c__Bacteroidia; o__Bacteroidales; f__S24-7; g__; s__
121419	0.0169631	0.0485	7.282e-05	4.28e-06	13.97	k__Bacteria; p__Firmicutes; c__Clostridia; o__Clostridiales; f__Ruminococcaceae; g__; s__
368894	0.0170447	0.0485	7.908e-05	1.9e-06	27.64	k__Bacteria; p__Verrucomicrobia; c__Verrucomicrobiae; o__Verrucomicrobiales; f__Verrucomicrobiaceae; g__Akkermansia; s__muciniphila
262881	0.0174045	0.0493	0.00027537	3.16e-06	66.45	k__Bacteria; p__Verrucomicrobia; c__Verrucomicrobiae; o__Verrucomicrobiales; f__Verrucomicrobiaceae; g__Akkermansia; s__muciniphila
334547	0.0179931	0.0507	0.00876217	0.00092775	9.44	k__Bacteria; p__Firmicutes; c__Clostridia; o__Clostridiales; f__Lachnospiraceae; g__; s__
274868	0.0182852	0.0512	0.00010712	5.56e-06	16.48	k__Bacteria; p__Firmicutes; c__Clostridia; o__Clostridiales; f__Lachnospiraceae; g__; s__
187363	0.0192425	0.0536	0.0001046	2.32e-06	31.84	k__Bacteria; p__Verrucomicrobia; c__Verrucomicrobiae; o__Verrucomicrobiales; f__Verrucomicrobiaceae; g__Akkermansia; s__muciniphila
193509	0.0196012	0.0542	0.00054907	0.00027796	1.97	k__Bacteria; p__Firmicutes; c__Clostridia; o__Clostridiales; f__Lachnospiraceae; g__Dorea; s__
305919	0.0196652	0.0542	1.01e-06	3.539e-05	0.055	k__Bacteria; p__Firmicutes; c__Clostridia; o__Clostridiales; f__Lachnospiraceae; g__; s__
402151	0.0207727	0.0568	0.00094425	0.00032379	2.91	k__Bacteria; p__Firmicutes; c__Clostridia; o__; f__; g__; s__
179406	0.0208726	0.0568	0.00017959	2.92e-06	46.1	k__Bacteria; p__Verrucomicrobia; c__Verrucomicrobiae; o__Verrucomicrobiales; f__Verrucomicrobiaceae; g__Akkermansia; s__muciniphila
235285	0.0209606	0.0568	0.00016885	7.43e-06	20.15	k__Bacteria; p__Verrucomicrobia; c__Verrucomicrobiae; o__Verrucomicrobiales; f__Verrucomicrobiaceae; g__Akkermansia; s__muciniphila
536406	0.0210906	0.0569	0.00083601	5.984e-05	13.76	k__Bacteria; p__Firmicutes; c__Clostridia; o__; f__; g__; s__
328851	0.021409	0.0574	0.00040665	4.657e-05	8.57	k__Bacteria; p__Firmicutes; c__Clostridia; o__Clostridiales; f__Ruminococcaceae; g__Ruminococcus; s__
174988	0.0215045	0.0574	2.635e-05	1.34e-06	11.69	k__Bacteria; p__Firmicutes; c__Erysipelotrichi; o__Erysipelotrichales; f__Erysipelotrichaceae; g__Allobaculum; s__
262819	0.021652	0.0575	0.00022718	8.61e-06	23.75	k__Bacteria; p__Verrucomicrobia; c__Verrucomicrobiae; o__Verrucomicrobiales; f__Verrucomicrobiaceae; g__Akkermansia; s__muciniphila
qiime_otu_300220	0.0218838	0.0578	0.0259505	0.00477331	5.44	k__Bacteria; p__Bacteroidetes; c__Bacteroidia; o__Bacteroidales; f__S24-7; g__; s__
355397	0.0224281	0.0589	0.0096379	0.00085445	11.27	k__Bacteria; p__Firmicutes; c__Clostridia; o__Clostridiales; f__Lachnospiraceae; g__; s__
192423	0.0229234	0.0599	0.00015086	2.64e-06	41.7	k__Bacteria; p__Verrucomicrobia; c__Verrucomicrobiae; o__Verrucomicrobiales; f__Verrucomicrobiaceae; g__Akkermansia; s__muciniphila
344941	0.0238365	0.062	0.00023769	7.2e-06	29.09	k__Bacteria; p__Firmicutes; c__Clostridia; o__Clostridiales; f__Ruminococcaceae; g__; s__
266398	0.0240948	0.0622	0.00026779	7.351e-05	3.61	k__Bacteria; p__Firmicutes; c__Clostridia; o__Clostridiales; f__Lachnospiraceae; g__; s__
139834	0.0241801	0.0622	4.559e-05	1.812e-05	2.44	k__Bacteria; p__Firmicutes; c__Bacilli; o__Lactobacillales; f__Lactobacillaceae; g__Lactobacillus; s__
qiime_otu_1183082	0.024428	0.0622	7.607e-05	5.608e-05	1.35	k__Bacteria; p__Firmicutes; c__Clostridia; o__Clostridiales; f__Ruminococcaceae; g__; s__
262989	0.0244651	0.0622	0.00011303	2.64e-06	31.31	k__Bacteria; p__Verrucomicrobia; c__Verrucomicrobiae; o__Verrucomicrobiales; f__Verrucomicrobiaceae; g__Akkermansia; s__muciniphila
231833	0.0245175	0.0622	0.00024629	3.38e-06	56.52	k__Bacteria; p__Verrucomicrobia; c__Verrucomicrobiae; o__Verrucomicrobiales; f__Verrucomicrobiaceae; g__Akkermansia; s__muciniphila
323101	0.0247104	0.0623	0.00018287	5.6e-06	27.86	k__Bacteria; p__Firmicutes; c__Clostridia; o__Clostridiales; f__Lachnospiraceae; g__; s__
177344	0.025263	0.0634	0.00046882	8.819e-05	5.27	k__Bacteria; p__Firmicutes; c__Erysipelotrichi; o__Erysipelotrichales; f__Erysipelotrichaceae; g__Allobaculum; s__
262058	0.0255889	0.0639	5.182e-05	1.9e-06	18.23	k__Bacteria; p__Firmicutes; c__Erysipelotrichi; o__Erysipelotrichales; f__Erysipelotrichaceae; g__Allobaculum; s__
325889	0.0257944	0.0641	8.132e-05	2.3e-06	24.94	k__Bacteria; p__Firmicutes; c__Clostridia; o__Clostridiales; f__Lachnospiraceae; g__; s__
117148	0.026835	0.0657	5.701e-05	1.91e-06	19.93	k__Bacteria; p__Verrucomicrobia; c__Verrucomicrobiae; o__Verrucomicrobiales; f__Verrucomicrobiaceae; g__Akkermansia; s__muciniphila
230601	0.0268905	0.0657	0.00021593	3.38e-06	49.58	k__Bacteria; p__Verrucomicrobia; c__Verrucomicrobiae; o__Verrucomicrobiales; f__Verrucomicrobiaceae; g__Akkermansia; s__muciniphila
314363	0.0269198	0.0657	2.934e-05	1.34e-06	12.96	k__Bacteria; p__Firmicutes; c__Bacilli; o__Lactobacillales; f__Lactobacillaceae; g__Lactobacillus; s__
193965	0.026983	0.0657	0.0164336	0.00812299	2.02	k__Bacteria; p__Cyanobacteria; c__4C0d-2; o__YS2; f__; g__; s__
356904	0.0270769	0.0657	9.691e-05	5.78e-06	14.44	k__Bacteria; p__Verrucomicrobia; c__Verrucomicrobiae; o__Verrucomicrobiales; f__Verrucomicrobiaceae; g__Akkermansia; s__muciniphila
392511	0.0283099	0.0683	0.00112806	0.00262433	0.43	k__Bacteria; p__Bacteroidetes; c__Bacteroidia; o__Bacteroidales; f__S24-7; g__; s__
212911	0.0296737	0.071	0.00012005	0.00033245	0.36	k__Bacteria; p__Bacteroidetes; c__Bacteroidia; o__Bacteroidales; f__S24-7; g__; s__
qiime_otu_144205	0.0296956	0.071	0.00568238	0.0024224	2.35	k__Bacteria; p__Firmicutes; c__Clostridia; o__; f__; g__; s__
171609	0.029966	0.0713	0.00010485	2.473e-05	4.11	k__Bacteria; p__Firmicutes; c__Bacilli; o__Turicibacterales; f__Turicibacteraceae; g__Turicibacter; s__
190816	0.0300788	0.0713	0.00013529	6.73e-06	17.64	k__Bacteria; p__Bacteroidetes; c__Bacteroidia; o__Bacteroidales; f__S24-7; g__; s__
qiime_otu_617986	0.0310215	0.0732	0.00027828	8.69e-06	28.82	k__Bacteria; p__Firmicutes; c__Clostridia; o__Clostridiales; f__Lachnospiraceae; g__; s__
339040	0.0317848	0.0741	4.889e-05	1.91e-06	17.14	k__Bacteria; p__Firmicutes; c__Clostridia; o__Coriobacteriales; f__Coriobacteriaceae; g__Adlercreutzia; s__
265014	0.0318413	0.0741	2.737e-05	1.33e-06	12.17	k__Bacteria; p__Firmicutes; c__Erysipelotrichi; o__Erysipelotrichales; f__Erysipelotrichaceae; g__Allobaculum; s__
271217	0.0321689	0.0741	0.00017238	8.61e-06	18.05	k__Bacteria; p__Verrucomicrobia; c__Verrucomicrobiae; o__Verrucomicrobiales; f__Verrucomicrobiaceae; g__Akkermansia; s__muciniphila
290102	0.0321791	0.0741	0.00026504	1.102e-05	22.13	k__Bacteria; p__Verrucomicrobia; c__Verrucomicrobiae; o__Verrucomicrobiales; f__Verrucomicrobiaceae; g__Akkermansia; s__muciniphila
233426	0.0322315	0.0741	0.00033865	4.34e-06	63.57	k__Bacteria; p__Firmicutes; c__Clostridia; o__Clostridiales; f__Lachnospiraceae; g__; s__
186164	0.0322994	0.0741	0.00174632	0.00890474	0.2	k__Bacteria; p__Firmicutes; c__Clostridia; o__Clostridiales; f__; g__; s__
350284	0.0328218	0.075	0.00013389	3.282e-05	3.99	k__Bacteria; p__Firmicutes; c__Bacilli; o__Lactobacillales; f__Lactobacillaceae; g__Lactobacillus; s__
366053	0.0331458	0.0754	7.365e-05	4.45e-06	13.69	k__Bacteria; p__Verrucomicrobia; c__Verrucomicrobiae; o__Verrucomicrobiales; f__Verrucomicrobiaceae; g__Akkermansia; s__muciniphila
qiime_otu_655771	0.0350939	0.0794	2.228e-05	1.34e-06	9.94	k__Bacteria; p__Firmicutes; c__Clostridia; o__Clostridiales; f__Lachnospiraceae; g__; s__
174737	0.0364982	0.082	0.00020657	0.00011518	1.79	k__Bacteria; p__Firmicutes; c__Clostridia; o__Clostridiales; f__Ruminococcaceae; g__Oscillospira; s__
181549	0.0365735	0.082	6.734e-05	4.45e-06	12.53	k__Bacteria; p__Verrucomicrobia; c__Verrucomicrobiae; o__Verrucomicrobiales; f__Verrucomicrobiaceae; g__Akkermansia; s__muciniphila
184891	0.0366967	0.082	1.867e-05	1.34e-06	8.4	k__Bacteria; p__Firmicutes; c__Bacilli; o__Lactobacillales; f__Lactobacillaceae; g__Lactobacillus; s__
274253	0.0369835	0.0822	4.118e-05	4.45e-06	7.73	k__Bacteria; p__Firmicutes; c__Erysipelotrichi; o__Erysipelotrichales; f__Erysipelotrichaceae; g__Allobaculum; s__
qiime_otu_535884	0.0380676	0.0843	1.569e-05	1.27e-06	7.36	No blast hit
556975	0.0385615	0.085	0.00862965	0.00254659	3.39	k__Bacteria; p__Firmicutes; c__Clostridia; o__Clostridiales; f__Lachnospiraceae; g__; s__
329571	0.0390933	0.0858	0.00022989	4.699e-05	4.81	k__Bacteria; p__Firmicutes; c__Clostridia; o__Clostridiales; f__Lachnospiraceae; g__[Ruminococcus]; s__gnavus
283241	0.039698	0.0868	0.00027968	0.0120051	0.023	k__Bacteria; p__Firmicutes; c__Clostridia; o__Coriobacteriales; f__; g__; s__
277001	0.039997	0.087	7.203e-05	5.78e-06	10.77	k__Bacteria; p__Firmicutes; c__Erysipelotrichi; o__Erysipelotrichales; f__Erysipelotrichaceae; g__Allobaculum; s__
177813	0.0404425	0.0876	9.147e-05	2.64e-06	25.39	k__Bacteria; p__Verrucomicrobia; c__Verrucomicrobiae; o__Verrucomicrobiales; f__Verrucomicrobiaceae; g__Akkermansia; s__muciniphila
qiime_otu_192611	0.0408241	0.0881	1.98e-05	1.34e-06	8.89	No blast hit
qiime_otu_916484	0.0429991	0.0916	1.567e-05	1.34e-06	7.12	No blast hit
qiime_otu_654713	0.0429991	0.0916	1.567e-05	1.34e-06	7.12	No blast hit
311715	0.0431607	0.0916	0.00015061	0.00082915	0.18	k__Bacteria; p__Firmicutes; c__Clostridia; o__Clostridiales; f__Ruminococcaceae; g__Ruminococcus; s__
qiime_otu_197622	0.0432349	0.0916	2.078e-05	1.33e-06	9.35	No blast hit
302176	0.043625	0.0916	6.777e-05	5.6e-06	10.42	k__Bacteria; p__Verrucomicrobia; c__Verrucomicrobiae; o__Verrucomicrobiales; f__Verrucomicrobiaceae; g__Akkermansia; s__muciniphila
339505	0.0438399	0.0916	7.871e-05	2.3e-06	24.15	k__Bacteria; p__Firmicutes; c__Clostridia; o__Clostridiales; f__Lachnospiraceae; g__; s__
172152	0.0439485	0.0916	5.275e-05	4.31e-06	10.13	k__Bacteria; p__Firmicutes; c__Clostridia; o__Clostridiales; f__Ruminococcaceae; g__Oscillospira; s__
337003	0.0439568	0.0916	0.00014318	5.425e-05	2.61	k__Bacteria; p__Firmicutes; c__Clostridia; o__; f__; g__; s__
199369	0.0440679	0.0916	8.972e-05	2.92e-06	23.16	k__Bacteria; p__Verrucomicrobia; c__Verrucomicrobiae; o__Verrucomicrobiales; f__Verrucomicrobiaceae; g__Akkermansia; s__muciniphila
343599	0.0463757	0.096	0.00027962	0.00054053	0.52	k__Bacteria; p__Firmicutes; c__Clostridia; o__Coriobacteriales; f__; g__; s__
184574	0.047001	0.0969	0.00011692	3.38e-06	26.95	k__Bacteria; p__Verrucomicrobia; c__Verrucomicrobiae; o__Verrucomicrobiales; f__Verrucomicrobiaceae; g__Akkermansia; s__muciniphila
269134	0.047715	0.0979	0.00018459	0.00034522	0.54	k__Bacteria; p__Bacteroidetes; c__Bacteroidia; o__Bacteroidales; f__S24-7; g__; s__
134187	0.0485591	0.0993	2.914e-05	1.437e-05	1.96	k__Bacteria; p__Firmicutes; c__Bacilli; o__Lactobacillales; f__Lactobacillaceae; g__Lactobacillus; s__
