# Supplementary material for: Akkermansia muciniphila mediates negative effects of IFNγ on glucose metabolism
Source: Nat Commun. 2016 Nov 14;7:13329. doi: 10.1038/ncomms13329 (PMC5114536; doi:10.1038/ncomms13329)
Supplement: Supplementary Data 3 — Common differentially abundant microbes and correlation to metabolic parameters. [file ncomms13329-s4.xlsx]

## Sheet: Data 3
Supplementary Data 3: Common differentially abundant microbes and correlation to metabolic parameters
KO/WT							anti-IFNg / IgG							correlation with AUC GTT in IFNgKO mice					correlation with Fasted glucose in IFNgKO mice
OTU name	Parametric p-value	FDR	mean abundance KO	mean abundance WT	Fold-change: KO/WT		OTU name	Parametric p-value	FDR	mean abundance Anti-IFNg	mean abundance IgG	Fold-change		OTU name	correlation coefficient	pvalueLess	pvalueGreater		OTU name	correlation coefficient	pvalueLess	pvalueGreater		taxonomy
117715	7.4e-06	0.000197	0.000263795	1.37e-07	1112.37		117715	0.002111	0.0115	0.00428327	0.00013776	30.87		117715	-0.126935	0.307464	0.695446		117715	-0.245741	0.162822	0.837178		k__Bacteria; p__Verrucomicrobia; c__Verrucomicrobiae; o__Verrucomicrobiales; f__Verrucomicrobiaceae; g__Akkermansia; s__muciniphila
117877	3e-07	1.03e-05	0.00678096	4.0376e-05	167.53		117877	0.0018546	0.0106	0.0928296	0.00200855	46.19		117877	-0.205366	0.206016	0.796375		117877	-0.377904	0.0610281	0.938972		k__Bacteria; p__Verrucomicrobia; c__Verrucomicrobiae; o__Verrucomicrobiales; f__Verrucomicrobiaceae; g__Akkermansia; s__muciniphila
178531	0.0099321	0.0795	2.116e-06	0	22.16		178531	0.000183	0.00154	0.0001086	0	109.6		178531	0.0195908	0.53075	0.46925		178531	-0.00653363	0.489736	0.510264		k__Bacteria; p__Verrucomicrobia; c__Verrucomicrobiae; o__Verrucomicrobiales; f__Verrucomicrobiaceae; g__Akkermansia; s__muciniphila
180918	0.0102975	0.0795	4.33e-06	0	44.3		180918	0.0056247	0.0244	0.00023049	1.91e-06	79.54		180918	0.0319596	0.55009	0.44991		180918	-0.184477	0.231838	0.768162		k__Bacteria; p__Verrucomicrobia; c__Verrucomicrobiae; o__Verrucomicrobiales; f__Verrucomicrobiaceae; g__Akkermansia; s__muciniphila
181208	0.0100428	0.0795	3.567e-06	0	36.67		181208	6e-07	5.79e-05	0.00011651	0	117.51		181208	0.0921911	0.642008	0.357992		181208	-0.0602626	0.406122	0.593878		k__Bacteria; p__Verrucomicrobia; c__Verrucomicrobiae; o__Verrucomicrobiales; f__Verrucomicrobiaceae; g__Akkermansia; s__muciniphila
181549	0.0011682	0.0141	9.952e-06	0	100.52		181549	0.0365735	0.082	6.734e-05	4.45e-06	12.53		181549	0.18412	0.767721	0.232279		181549	-0.0319894	0.449863	0.550137		k__Bacteria; p__Verrucomicrobia; c__Verrucomicrobiae; o__Verrucomicrobiales; f__Verrucomicrobiaceae; g__Akkermansia; s__muciniphila
185431	0.0095671	0.0791	3.167e-06	0	32.67		185431	0.0086515	0.0318	0.00014497	1.91e-06	50.16		185431	-0.0587723	0.408406	0.591594		185431	0.0849372	0.631223	0.368777		k__Bacteria; p__Verrucomicrobia; c__Verrucomicrobiae; o__Verrucomicrobiales; f__Verrucomicrobiaceae; g__Akkermansia; s__muciniphila
186164	5e-07	1.59e-05	6.7e-08	0.00257744	6.5e-05		186164	0.0322994	0.0741	0.00174632	0.00890474	0.2		186164	-0.422959	0.0401629	0.959837		186164	-0.513193	0.0146991	0.985301		k__Bacteria; p__Firmicutes; c__Clostridia; o__Clostridiales; f__; g__; s__
187986	7.08e-05	0.00144	3.7641e-05	1.29e-07	164.56		187986	2e-06	8.87e-05	0.0002656	0	266.6		187986	-0.260477	0.148259	0.851741		187986	-0.349964	0.0772716	0.922728		k__Bacteria; p__Verrucomicrobia; c__Verrucomicrobiae; o__Verrucomicrobiales; f__Verrucomicrobiaceae; g__Akkermansia; s__muciniphila
188967	0.000996	0.013	9.892e-06	0	99.92		188967	0.0147565	0.0445	0.00021304	2.64e-06	58.77		188967	-0.287636	0.123556	0.876444		188967	-0.295779	0.116692	0.883308		k__Bacteria; p__Verrucomicrobia; c__Verrucomicrobiae; o__Verrucomicrobiales; f__Verrucomicrobiaceae; g__Akkermansia; s__muciniphila
191087	0.0011556	0.0141	8.867e-06	0	89.67		191087	0.0142145	0.0437	0.00023607	2.64e-06	65.1		191087	-0.0925012	0.357534	0.642466		191087	-0.0920231	0.358241	0.641759		k__Bacteria; p__Verrucomicrobia; c__Verrucomicrobiae; o__Verrucomicrobiales; f__Verrucomicrobiaceae; g__Akkermansia; s__muciniphila
193554	2e-07	6.94e-06	0.000133285	0	1333.85		193554	8e-07	5.79e-05	0.00032081	0	321.81		193554	-0.0650483	0.398807	0.601193		193554	-0.116927	0.322021	0.677979		k__Bacteria; p__Verrucomicrobia; c__Verrucomicrobiae; o__Verrucomicrobiales; f__Verrucomicrobiaceae; g__Akkermansia; s__muciniphila
193954	0.0112024	0.0818	8.466e-06	1.29e-07	37.35		193954	0.0013933	0.00841	0.00024201	1.34e-06	103.82		193954	0.224329	0.81458	0.18542		193954	-0.00744603	0.488303	0.511697		k__Bacteria; p__Verrucomicrobia; c__Verrucomicrobiae; o__Verrucomicrobiales; f__Verrucomicrobiaceae; g__Akkermansia; s__muciniphila
194055	0.0080496	0.0722	1.7809e-05	1.29e-07	78.09		194055	5.89e-05	0.00067	8.434e-05	0	85.34		194055	-0.218111	0.192295	0.807705		194055	-0.312308	0.103522	0.896478		k__Bacteria; p__Verrucomicrobia; c__Verrucomicrobiae; o__Verrucomicrobiales; f__Verrucomicrobiaceae; g__Akkermansia; s__muciniphila
194232	0.0008354	0.0116	1.7783e-05	0	178.83		194232	0.0122061	0.0402	0.00038077	8.61e-06	39.74		194232	-0.037211	0.441728	0.558272		194232	-0.216999	0.193539	0.806461		k__Bacteria; p__Verrucomicrobia; c__Verrucomicrobiae; o__Verrucomicrobiales; f__Verrucomicrobiaceae; g__Akkermansia; s__muciniphila
195885	0.0103039	0.0795	1.05e-07	1.7674e-05	0.012		195885	0.0008724	0.00582	0	4.607e-05	0.021		195885	-0.200721	0.212253	0.787747		195885	-0.353499	0.0750681	0.924932		k__Bacteria; p__Firmicutes; c__Clostridia; o__Clostridiales; f__Lachnospiraceae; g__; s__
196734	0.0007587	0.0114	8.486e-06	0	85.86		196734	0.0040061	0.0193	0.00027613	1.91e-06	95.23		196734	-0.327422	0.0923669	0.907633		196734	-0.306054	0.108385	0.891615		k__Bacteria; p__Verrucomicrobia; c__Verrucomicrobiae; o__Verrucomicrobiales; f__Verrucomicrobiaceae; g__Akkermansia; s__muciniphila
197646	0.0134498	0.0922	2.702e-06	0	28.02		197646	3.6e-06	0.000122	0.00020648	0	207.48		197646	-0.0496131	0.422501	0.577499		197646	-0.199658	0.213507	0.786493		k__Bacteria; p__Verrucomicrobia; c__Verrucomicrobiae; o__Verrucomicrobiales; f__Verrucomicrobiaceae; g__Akkermansia; s__muciniphila
198679	1e-07	3.62e-06	1.4949e-05	0	150.49		198679	0.0001107	0.00102	3.232e-05	0	33.32		198679	0.0699183	0.608603	0.391397		198679	0.0812984	0.625777	0.374223		k__Bacteria; p__Verrucomicrobia; c__Verrucomicrobiae; o__Verrucomicrobiales; f__Verrucomicrobiaceae; g__Akkermansia; s__muciniphila
199020	0.0120664	0.0855	2.655e-06	0	27.55		199020	2.9e-06	0.000105	0.00019067	0	191.67		199020	-0.00110251	0.498268	0.501732		199020	-0.0915559	0.358933	0.641067		k__Bacteria; p__Verrucomicrobia; c__Verrucomicrobiae; o__Verrucomicrobiales; f__Verrucomicrobiaceae; g__Akkermansia; s__muciniphila
207767	0.0072584	0.0669	0.000140242	0.000284415	0.49		207767	0.0034832	0.0171	0.00036087	0.00126738	0.29		207767	0.244582	0.83879	0.163298		207767	0.22509	0.815413	0.184587		k__Bacteria; p__Bacteroidetes; c__Bacteroidia; o__Bacteroidales; f__S24-7; g__; s__
212911	0.0009913	0.013	2.47e-07	3.0776e-05	0.011		212911	0.0296737	0.071	0.00012005	0.00033245	0.36		212911	-0.0732714	0.386642	0.616511		212911	0.0650491	0.601194	0.398806		k__Bacteria; p__Bacteroidetes; c__Bacteroidia; o__Bacteroidales; f__S24-7; g__; s__
216656	0.0156433	0.0961	0.000874009	0.00160705	0.54		216656	0.0054514	0.0242	0.00205804	0.0061887	0.33		216656	0.23839	0.832478	0.169659		216656	0.266391	0.857358	0.142642		k__Bacteria; p__Bacteroidetes; c__Bacteroidia; o__Bacteroidales; f__S24-7; g__; s__
217158	0.0097072	0.0791	0.00849927	0.0164387	0.52		217158	0.0032402	0.0161	0.0250579	0.0722223	0.35		217158	0.312693	0.898537	0.103014		217158	0.346928	0.920801	0.0791986		k__Bacteria; p__Bacteroidetes; c__Bacteroidia; o__Bacteroidales; f__S24-7; g__; s__
217187	0.0061602	0.0581	0.000236344	0.000486824	0.49		217187	0.0060251	0.0255	0.00058274	0.00196216	0.3		217187	0.306502	0.893835	0.107765		217187	0.278782	0.868696	0.131304		k__Bacteria; p__Bacteroidetes; c__Bacteroidia; o__Bacteroidales; f__S24-7; g__; s__
227575	0.002934	0.0314	9.524e-06	0.000489711	0.02		227575	0.0109515	0.0377	0.00123883	0.00397269	0.31		227575	-0.106295	0.337162	0.665854		227575	0.0702117	0.609048	0.390952		k__Bacteria; p__Bacteroidetes; c__Bacteroidia; o__Bacteroidales; f__S24-7; g__; s__
228401	2e-07	6.94e-06	1.207e-05	0	121.7		228401	0.0108494	0.0377	4.562e-05	1.34e-06	19.92		228401	-0.074445	0.384541	0.615459		228401	-0.220837	0.189264	0.810736		k__Bacteria; p__Verrucomicrobia; c__Verrucomicrobiae; o__Verrucomicrobiales; f__Verrucomicrobiaceae; g__Akkermansia; s__muciniphila
228402	0.0037461	0.0385	0.00154196	0.0389716	0.04		228402	0.0168158	0.0485	0.00038281	0.00348073	0.11		228402	-0.347781	0.0787638	0.922525		228402	-0.40062	0.0497259	0.950274		k__Bacteria; p__Bacteroidetes; c__Bacteroidia; o__Bacteroidales; f__S24-7; g__; s__
229385	0.0130128	0.0902	4.381e-06	0	44.81		229385	0.0097596	0.0346	0.00032697	7.43e-06	38.9		229385	0.183928	0.767485	0.232515		229385	-0.0691417	0.392577	0.607423		k__Bacteria; p__Verrucomicrobia; c__Verrucomicrobiae; o__Verrucomicrobiales; f__Verrucomicrobiaceae; g__Akkermansia; s__muciniphila
230154	0.0097581	0.0791	7.147e-06	0	72.47		230154	0.0012436	0.00788	0.00031136	1.34e-06	133.45		230154	0.0863886	0.633388	0.366612		230154	-0.0691466	0.392569	0.607431		k__Bacteria; p__Verrucomicrobia; c__Verrucomicrobiae; o__Verrucomicrobiales; f__Verrucomicrobiaceae; g__Akkermansia; s__muciniphila
231113	0.0032443	0.0342	0.000318357	0.0011916	0.27		231113	0.0069356	0.0275	0.00042373	0.00183549	0.23		231113	-0.294118	0.117698	0.883998		231113	0.0567889	0.58855	0.41145		k__Bacteria; p__Firmicutes; c__Clostridia; o__Clostridiales; f__Ruminococcaceae; g__Oscillospira; s__
231185	0.0163543	0.0985	0.000247298	0.000530741	0.47		231185	0.0032188	0.0161	0.00050501	0.00177628	0.28		231185	0.277606	0.869974	0.131852		231185	0.281879	0.87144	0.12856		k__Bacteria; p__Bacteroidetes; c__Bacteroidia; o__Bacteroidales; f__S24-7; g__; s__
231305	0.0048115	0.0474	0.00285137	0.0059135	0.48		231305	0.0042228	0.0198	0.00789853	0.0233856	0.34		231305	0.316821	0.901592	0.0999273		231305	0.403717	0.951689	0.0483105		k__Bacteria; p__Bacteroidetes; c__Bacteroidia; o__Bacteroidales; f__S24-7; g__; s__
231833	0.0010119	0.0131	1.9282e-05	0	193.82		231833	0.0245175	0.0622	0.00024629	3.38e-06	56.52		231833	-0.390183	0.054714	0.945286		231833	-0.56058	0.00776118	0.992239		k__Bacteria; p__Verrucomicrobia; c__Verrucomicrobiae; o__Verrucomicrobiales; f__Verrucomicrobiaceae; g__Akkermansia; s__muciniphila
235285	0.009719	0.0791	2.756e-06	0	28.56		235285	0.0209606	0.0568	0.00016885	7.43e-06	20.15		235285	-0.212459	0.198664	0.801336		235285	0.0176162	0.527656	0.472344		k__Bacteria; p__Verrucomicrobia; c__Verrucomicrobiae; o__Verrucomicrobiales; f__Verrucomicrobiaceae; g__Akkermansia; s__muciniphila
242744	0.012725	0.0888	3.882e-06	0	39.82		242744	3.5e-05	0.00048	0.0001808	0	181.8		242744	-0.155214	0.269282	0.730718		242744	-0.209704	0.201811	0.798189		k__Bacteria; p__Verrucomicrobia; c__Verrucomicrobiae; o__Verrucomicrobiales; f__Verrucomicrobiaceae; g__Akkermansia; s__muciniphila
262731	0.0108625	0.0809	3.881e-06	0	39.81		262731	6.9e-06	0.00014	0.00014843	0	149.43		262731	-0.104231	0.340319	0.659681		262731	-0.20857	0.203113	0.796887		k__Bacteria; p__Verrucomicrobia; c__Verrucomicrobiae; o__Verrucomicrobiales; f__Verrucomicrobiaceae; g__Akkermansia; s__muciniphila
262819	0.0108334	0.0809	3.765e-06	0	38.65		262819	0.021652	0.0575	0.00022718	8.61e-06	23.75		262819	-0.00821666	0.487093	0.512907		262819	-0.118616	0.319615	0.680385		k__Bacteria; p__Verrucomicrobia; c__Verrucomicrobiae; o__Verrucomicrobiales; f__Verrucomicrobiaceae; g__Akkermansia; s__muciniphila
262881	0.0080936	0.0724	1.8508e-05	1.29e-07	81.14		262881	0.0174045	0.0493	0.00027537	3.16e-06	66.45		262881	-0.188181	0.227294	0.772706		262881	-0.121264	0.315856	0.684144		k__Bacteria; p__Verrucomicrobia; c__Verrucomicrobiae; o__Verrucomicrobiales; f__Verrucomicrobiaceae; g__Akkermansia; s__muciniphila
262989	0.0102372	0.0795	3.319e-06	0	34.19		262989	0.0244651	0.0622	0.00011303	2.64e-06	31.31		262989	0.151193	0.725369	0.274631		262989	0.0319761	0.550116	0.449884		k__Bacteria; p__Verrucomicrobia; c__Verrucomicrobiae; o__Verrucomicrobiales; f__Verrucomicrobiaceae; g__Akkermansia; s__muciniphila
264713	0.0109717	0.081	8.711e-06	1.32e-07	38.02		264713	2.65e-05	0.000395	0.00013455	0	135.55		264713	-0.354613	0.0743827	0.925617		264713	-0.424508	0.0395537	0.960446		k__Bacteria; p__Verrucomicrobia; c__Verrucomicrobiae; o__Verrucomicrobiales; f__Verrucomicrobiaceae; g__Akkermansia; s__muciniphila
264874	0.0119316	0.0852	3.307e-06	0	34.07		264874	1.16e-05	0.000203	0.00017739	0	178.39		264874	0.0694309	0.607863	0.392137		264874	-0.00850613	0.486639	0.513361		k__Bacteria; p__Verrucomicrobia; c__Verrucomicrobiae; o__Verrucomicrobiales; f__Verrucomicrobiaceae; g__Akkermansia; s__muciniphila
266037	0.0009927	0.013	9.795e-06	0	98.95		266037	0.0013683	0.00836	0.00029084	1.33e-06	125.24		266037	0.140019	0.710261	0.289739		266037	-0.0518449	0.419058	0.580942		k__Bacteria; p__Verrucomicrobia; c__Verrucomicrobiae; o__Verrucomicrobiales; f__Verrucomicrobiaceae; g__Akkermansia; s__muciniphila
266185	0.0149276	0.0955	5.002e-06	0	51.02		266185	3e-07	5.07e-05	0.00033937	0	340.37		266185	-0.00130605	0.497948	0.502052		266185	-0.173795	0.245194	0.754806		k__Bacteria; p__Verrucomicrobia; c__Verrucomicrobiae; o__Verrucomicrobiales; f__Verrucomicrobiaceae; g__Akkermansia; s__muciniphila
269420	0.0006985	0.0114	9.259e-06	0	93.59		269420	0.0154366	0.0458	0.00019972	2.64e-06	55.12		269420	0.0577804	0.590073	0.409927		269420	-0.0742464	0.384841	0.615159		k__Bacteria; p__Verrucomicrobia; c__Verrucomicrobiae; o__Verrucomicrobiales; f__Verrucomicrobiaceae; g__Akkermansia; s__muciniphila
271217	0.0099919	0.0795	4.672e-06	0	47.72		271217	0.0321689	0.0741	0.00017238	8.61e-06	18.05		271217	-0.442526	0.032959	0.967041		271217	-0.442754	0.032881	0.967119		k__Bacteria; p__Verrucomicrobia; c__Verrucomicrobiae; o__Verrucomicrobiales; f__Verrucomicrobiaceae; g__Akkermansia; s__muciniphila
273712	0.0007588	0.0114	5.584e-06	0	56.84		273712	0.0020863	0.0115	0.00017627	1.34e-06	75.73		273712	-0.138901	0.29127	0.70873		273712	-0.249659	0.15887	0.84113		k__Bacteria; p__Verrucomicrobia; c__Verrucomicrobiae; o__Verrucomicrobiales; f__Verrucomicrobiaceae; g__Akkermansia; s__muciniphila
283241	0.0120143	0.0854	5.98e-06	0.00123467	0.0049		283241	0.039698	0.0868	0.00027968	0.0120051	0.023		283241	-0.370676	0.0649759	0.935024		283241	-0.583678	0.00549478	0.994505		k__Bacteria; p__Firmicutes; c__Clostridia; o__Coriobacteriales; f__; g__; s__
290102	< 1e-07	< 1e-07	2.7977e-05	0	280.77		290102	0.0321791	0.0741	0.00026504	1.102e-05	22.13		290102	-0.267376	0.14172	0.85828		290102	-0.0147359	0.476861	0.523139		k__Bacteria; p__Verrucomicrobia; c__Verrucomicrobiae; o__Verrucomicrobiales; f__Verrucomicrobiaceae; g__Akkermansia; s__muciniphila
291390	0.0107483	0.0809	3.74e-06	0	38.4		291390	9.24e-05	0.000893	9.486e-05	0	95.86		291390	0.0464509	0.57261	0.42739		291390	-0.132623	0.299929	0.700071		k__Bacteria; p__Verrucomicrobia; c__Verrucomicrobiae; o__Verrucomicrobiales; f__Verrucomicrobiaceae; g__Akkermansia; s__muciniphila
292500	0.0006873	0.0114	9.388e-06	0	94.88		292500	0.0047193	0.0216	0.00021747	1.9e-06	75.42		292500	0.414354	0.956329	0.0436713		292500	0.374638	0.93721	0.0627904		k__Bacteria; p__Verrucomicrobia; c__Verrucomicrobiae; o__Verrucomicrobiales; f__Verrucomicrobiaceae; g__Akkermansia; s__muciniphila
300302	0.0099664	0.0795	3.271e-06	0	33.71		300302	0.0080331	0.0304	0.00013679	1.9e-06	47.57		300302	-0.0283237	0.455585	0.544415		300302	-0.28395	0.126745	0.873255		k__Bacteria; p__Verrucomicrobia; c__Verrucomicrobiae; o__Verrucomicrobiales; f__Verrucomicrobiaceae; g__Akkermansia; s__muciniphila
302176	0.010811	0.0809	3.447e-06	0	35.47		302176	0.043625	0.0916	6.777e-05	5.6e-06	10.42		302176	-0.0712945	0.38931	0.61069		302176	-0.274871	0.134819	0.865181		k__Bacteria; p__Verrucomicrobia; c__Verrucomicrobiae; o__Verrucomicrobiales; f__Verrucomicrobiaceae; g__Akkermansia; s__muciniphila
302329	0.0099708	0.0795	5.192e-06	0	52.92		302329	1.4e-06	7.89e-05	0.00023092	0	231.92		302329	0.0737529	0.614413	0.385587		302329	-0.0258268	0.459488	0.540512		k__Bacteria; p__Verrucomicrobia; c__Verrucomicrobiae; o__Verrucomicrobiales; f__Verrucomicrobiaceae; g__Akkermansia; s__muciniphila
310355	0.0007211	0.0114	8.399e-06	0	84.99		310355	0.0071428	0.0279	0.00015216	1.91e-06	52.63		310355	-0.202438	0.210235	0.789765		310355	-0.267879	0.14125	0.85875		k__Bacteria; p__Verrucomicrobia; c__Verrucomicrobiae; o__Verrucomicrobiales; f__Verrucomicrobiaceae; g__Akkermansia; s__muciniphila
311715	0.0153307	0.0955	7.0609e-05	0.000486367	0.15		311715	0.0431607	0.0916	0.00015061	0.00082915	0.18		311715	-0.106295	0.337162	0.665854		311715	0.219928	0.809728	0.190272		k__Bacteria; p__Firmicutes; c__Clostridia; o__Clostridiales; f__Ruminococcaceae; g__Ruminococcus; s__
325889	0.0039445	0.0402	6.4591e-05	7.4e-07	76.99		325889	0.0257944	0.0641	8.132e-05	2.3e-06	24.94		325889	0.0321581	0.5504	0.4496		325889	0.287497	0.876324	0.123676		k__Bacteria; p__Firmicutes; c__Clostridia; o__Clostridiales; f__Lachnospiraceae; g__; s__
327188	0.0008432	0.0117	9.703e-06	0	98.03		327188	0.0013055	0.00814	0.0002577	1.33e-06	111.02		327188	0.0350846	0.554962	0.445038		327188	0.0712692	0.610652	0.389348		k__Bacteria; p__Verrucomicrobia; c__Verrucomicrobiae; o__Verrucomicrobiales; f__Verrucomicrobiaceae; g__Akkermansia; s__muciniphila
329021	0.0106931	0.0809	5.084e-06	0	51.84		329021	0.0077087	0.0296	0.00024011	5.78e-06	35.55		329021	-0.17971	0.237753	0.762247		329021	-0.329822	0.0906727	0.909327		k__Bacteria; p__Verrucomicrobia; c__Verrucomicrobiae; o__Verrucomicrobiales; f__Verrucomicrobiaceae; g__Akkermansia; s__muciniphila
334547	0.0016878	0.0193	0.0113164	0.00038856	29.12		334547	0.0179931	0.0507	0.00876217	0.00092775	9.44		334547	0.190918	0.779322	0.223175		334547	0.336603	0.914001	0.0859986		k__Bacteria; p__Firmicutes; c__Clostridia; o__Clostridiales; f__Lachnospiraceae; g__; s__
345321	0.0111986	0.0818	2.419e-06	0	25.19		345321	6.3e-06	0.00014	0.00013735	0	138.35		345321	-0.131777	0.301104	0.698896		345321	-0.150275	0.275859	0.724141		k__Bacteria; p__Verrucomicrobia; c__Verrucomicrobiae; o__Verrucomicrobiales; f__Verrucomicrobiaceae; g__Akkermansia; s__muciniphila
358526	0.0104238	0.0796	8.736e-06	1.29e-07	38.53		358526	0.0054328	0.0242	0.00032311	5.78e-06	47.79		358526	-0.100796	0.345332	0.654668		358526	-0.287785	0.123428	0.876572		k__Bacteria; p__Verrucomicrobia; c__Verrucomicrobiae; o__Verrucomicrobiales; f__Verrucomicrobiaceae; g__Akkermansia; s__muciniphila
359222	0.0012779	0.0151	1.1147e-05	0	112.47		359222	0.0113881	0.0377	0.0003375	2.92e-06	86.41		359222	0.186325	0.770434	0.229566		359222	-0.0187524	0.470563	0.529437		k__Bacteria; p__Verrucomicrobia; c__Verrucomicrobiae; o__Verrucomicrobiales; f__Verrucomicrobiaceae; g__Akkermansia; s__muciniphila
363195	0.0102672	0.0795	3.013e-06	0	31.13		363195	9.1e-05	0.000893	7.336e-05	0	74.36		363195	-0.00914236	0.48564	0.51436		363195	-0.00653363	0.489736	0.510264		k__Bacteria; p__Verrucomicrobia; c__Verrucomicrobiae; o__Verrucomicrobiales; f__Verrucomicrobiaceae; g__Akkermansia; s__muciniphila
365334	0.0010369	0.0133	5.158e-06	0	52.58		365334	6.99e-05	0.000754	0.00010136	0	102.36		365334	0.445981	0.968206	0.031794		365334	0.289551	0.878081	0.121919		k__Bacteria; p__Verrucomicrobia; c__Verrucomicrobiae; o__Verrucomicrobiales; f__Verrucomicrobiaceae; g__Akkermansia; s__muciniphila
366847	0.0013945	0.0164	8.388e-06	0	84.88		366847	0.0019193	0.0108	0.00066755	3.175e-05	20.41		366847	-0.151703	0.273333	0.72943		366847	-0.265359	0.143613	0.856387		k__Bacteria; p__Verrucomicrobia; c__Verrucomicrobiae; o__Verrucomicrobiales; f__Verrucomicrobiaceae; g__Akkermansia; s__muciniphila
368894	0.0108503	0.0809	2.335e-06	0	24.35		368894	0.0170447	0.0485	7.908e-05	1.9e-06	27.64		368894	-0.205279	0.206919	0.793081		368894	-0.260113	0.148608	0.851392		k__Bacteria; p__Verrucomicrobia; c__Verrucomicrobiae; o__Verrucomicrobiales; f__Verrucomicrobiaceae; g__Akkermansia; s__muciniphila
392511	1.3e-06	3.93e-05	8.4e-08	0.000430409	0.00043		392511	0.0283099	0.0683	0.00112806	0.00262433	0.43		392511	-0.131063	0.301656	0.701231		392511	0.0082602	0.512975	0.487025		k__Bacteria; p__Bacteroidetes; c__Bacteroidia; o__Bacteroidales; f__S24-7; g__; s__
568174	0.0109408	0.081	4.356e-06	0	44.56		568174	0.0163354	0.0476	0.00022953	2.92e-06	58.85		568174	-0.308712	0.1063	0.8937		568174	-0.469766	0.0245892	0.975411		k__Bacteria; p__Verrucomicrobia; c__Verrucomicrobiae; o__Verrucomicrobiales; f__Verrucomicrobiaceae; g__Akkermansia; s__muciniphila
