# Supplementary material for: Akkermansia muciniphila mediates negative effects of IFNγ on glucose metabolism
Source: Nat Commun. 2016 Nov 14;7:13329. doi: 10.1038/ncomms13329 (PMC5114536; doi:10.1038/ncomms13329)
Supplement: Supplementary Data 4 — IFNγ and A. muciniphila regulated genes. [file ncomms13329-s5.xlsx]

## Sheet: Data 4
Supplementary Data 4: IFNg and A. muciniphila regulated genes
KO/WT										Akk+/Akk-									RNA abundance table. Log2 transformed
	Parametric p-value	FDR	mean abundance KO	mean abundance WT	IFNgKO/WT	UniqueID	Symbol	if in KO/WT, but not in Akk+/Akk-		Parametric p-value	FDR	mean abundance Akk+	mean abundance Akk-	Akk+/Akk-	UniqueID	Symbol			UniqueID	gene symbol	727	732	733	734	726	738	740	741	752	753	754	755	756
	0.002771	0.0633	501.83	793.05	0.63	ENSMUSG00000032712	2810474O19Rik	TRUE		1e-07	1.22e-05	6217.38	4112.86	1.51	ENSMUSG00000063015	Ccni					WT	WT	WT	WT	IFNgKO.Akk-	IFNgKO.Akk-	IFNgKO.Akk-	IFNgKO.Akk-	IFNgKO.Akk+	IFNgKO.Akk+	IFNgKO.Akk+	IFNgKO.Akk+	IFNgKO.Akk+
	0.005009	0.0831	191.83	193.2	0.99	ENSMUSG00000031824	6430548M08Rik	TRUE		1e-07	1.22e-05	756.81	2315.46	0.33	ENSMUSG00000022938	Fam3b			ENSMUSG00000000127	Fer	7.5649	7.44889	7.38476	7.72088	6.8481	6.86967	7.05071	7.03786	7.06189	7.15252	6.90254	7.17718	6.89746
	0.00557	0.0868	124.82	110.16	1.13	ENSMUSG00000096929	A330023F24Rik	TRUE		1e-07	1.22e-05	20.14	1887.53	0.011	ENSMUSG00000055978	Fut2			ENSMUSG00000001123	Lgals9	12.5135	12.1415	12.3844	12.5783	11.8853	12.058	11.4702	11.9645	11.5591	11.3009	11.502	11.265	11.4561
	0.000858	0.0358	846.15	1037.56	0.82	ENSMUSG00000032046	Abhd12	TRUE		1e-07	1.22e-05	1774.18	672.98	2.64	ENSMUSG00000020644	Id2			ENSMUSG00000001281	Itgb7	6.43408	6.71063	7.07013	7.15923	6.32422	5.84917	5.94771	5.61766	4.91156	6.03326	5.74941	5.44717	5.30312
	0.000717	0.0312	164.52	138.42	1.19	ENSMUSG00000045019	Acer1	TRUE		1e-07	1.22e-05	580.18	196.7	2.95	ENSMUSG00000031790	Mmp15			ENSMUSG00000001288	Rarg	5.86253	6.12121	6.4351	6.20809	6.46151	6.58564	6.60876	6.71063	6.71161	6.60864	6.48039	6.96539	6.77533
	0.003649	0.0721	270.98	249.43	1.09	ENSMUSG00000032561	Acpp	TRUE		1e-07	1.22e-05	262.67	1153.75	0.23	ENSMUSG00000035356	Nfkbiz			ENSMUSG00000001417	Rhbg	8.4884	8.23588	8.3928	8.26868	7.84903	7.71448	7.64034	8.03042	8.35284	8.30039	8.2957	8.65991	8.3341
	0.001088	0.0405	524.2	540.98	0.97	ENSMUSG00000021681	Aggf1	TRUE		1e-07	1.22e-05	77.25	258.19	0.3	ENSMUSG00000031410	Nxf7			ENSMUSG00000001750	Tcirg1	8.54883	8.6756	8.85871	8.75526	8.34187	8.3657	8.05742	8.04882	8.19809	8.22893	8.44663	8.29341	8.08614
	0.002699	0.0627	475.42	504.61	0.94	ENSMUSG00000034382	AI661453	TRUE		1e-07	1.22e-05	3430.03	7984.08	0.43	ENSMUSG00000023048	Prr13			ENSMUSG00000002325	Irf9	9.47681	9.41762	9.36464	9.46175	8.53554	9.25261	8.48528	8.5992	8.44663	8.65522	8.50831	8.30629	8.5935
	1.04e-05	0.00287	17.34	29.79	0.58	ENSMUSG00000021322	Aoah	TRUE		1e-07	1.22e-05	22693.5	375093	0.061	ENSMUSG00000071356	Reg3b			ENSMUSG00000002395	Use1	8.78894	8.85802	9.0304	8.86616	9.27208	9.13799	9.19543	9.31583	9.30721	9.57405	9.64373	9.3773	9.25803
	0.006932	0.0961	639.96	596.87	1.07	ENSMUSG00000020263	Appl2	TRUE		1e-07	1.22e-05	264.53	579.55	0.46	ENSMUSG00000059182	Skap2			ENSMUSG00000004462	Tbccd1	7.69394	7.91928	7.85459	7.95923	8.35491	8.52638	8.21696	8.54018	7.96917	7.7657	7.58032	7.74491	8.22834
	0.005268	0.0845	23.43	28.37	0.83	ENSMUSG00000046808	Atp10d	TRUE		1e-07	1.22e-05	1074.84	2598.6	0.41	ENSMUSG00000024515	Smad4			ENSMUSG00000005267	Zfp287	4.91156	5.15255	5.20918	4.93266	4.00331	4.33133	4.73251	4.62391	4.41527	4.2113	3.98976	3.70978	4.3168
	3.8e-06	0.00143	12926.5	26438.9	0.49	ENSMUSG00000060802	B2m	TRUE		1e-07	1.22e-05	25.6	137.12	0.19	ENSMUSG00000015652	Steap1			ENSMUSG00000005947	Itgae	6.68942	6.52041	7.06013	6.36252	6.1795	5.34103	4.91107	5.61766	4.97352	5.28143	5.18785	4.8744	5.27403
	0.003389	0.0707	17.79	18.38	0.97	ENSMUSG00000043740	B430306N03Rik	TRUE		1e-07	1.22e-05	1228.22	2326.57	0.53	ENSMUSG00000024985	Tcf7l2			ENSMUSG00000009828	Ick	10.3005	10.5531	10.455	10.2636	10.8472	10.6476	10.7472	10.8323	10.2334	10.0368	10.2755	10.285	10.1586
	0.002637	0.0619	776.48	739.93	1.05	ENSMUSG00000052712	BC004004	TRUE		1e-07	1.22e-05	156	295.89	0.53	ENSMUSG00000036769	Wdr44			ENSMUSG00000010476	Ebf3	3.86565	2.8961	3.23811	2.24024	4.53129	4.71813	3.69826	4.28438	4.35145	4.28382	4.65562	4.9092	3.75272
	0.004639	0.0813	190.6	165.11	1.15	ENSMUSG00000033170	Card10	TRUE		2e-07	1.92e-05	1382.83	639.34	2.16	ENSMUSG00000037949	Ano10			ENSMUSG00000015755	Tab2	11.1057	11.3731	11.0837	11.3449	11.4093	11.6869	11.7309	11.5544	10.6377	10.6165	10.6557	10.6887	10.7196
	0.002415	0.061	1195.24	1031.06	1.16	ENSMUSG00000034471	Caskin2	TRUE		2e-07	1.92e-05	12.04	65.28	0.18	ENSMUSG00000097220	Gm26599			ENSMUSG00000016495	Plgrkt	9.24219	8.57409	8.55177	9.15751	8.28474	7.586	7.86625	8.17542	9.19696	9.19032	9.14445	9.32488	9.20367
	0.002098	0.057	962.29	849.5	1.13	ENSMUSG00000026339	Ccdc93	TRUE		2e-07	1.92e-05	43.27	492.96	0.088	ENSMUSG00000041193	Pla2g5			ENSMUSG00000016496	Cd274	8.41329	7.75367	8.09283	9.16106	4.86666	4.83356	3.98823	4.93169	4.79523	5.16104	4.60932	5.03969	4.67002
	0.000242	0.0168	26.75	37.52	0.71	ENSMUSG00000028076	Cd1d1	TRUE		2e-07	1.92e-05	633.11	1507.7	0.42	ENSMUSG00000034613	Ppm1h			ENSMUSG00000018654	Ikzf1	5.10591	6.14451	5.87171	6.08921	5.11144	5.18889	4.63154	4.68532	4.23581	4.33766	4.57645	4.43729	4.26189
	0.006553	0.0954	595.07	647.08	0.92	ENSMUSG00000020638	Cmpk2	TRUE		2e-07	1.92e-05	1981.59	1216.92	1.63	ENSMUSG00000028161	Ppp3ca			ENSMUSG00000019188	H13	9.89686	10.2703	10.2181	10.2739	10.4255	10.6509	10.5812	10.4686	10.0139	9.96847	10.0932	9.96764	9.91913
	0.002508	0.0615	96.59	104.79	0.92	ENSMUSG00000032515	Csrnp1	TRUE		2e-07	1.92e-05	31.67	65.36	0.48	ENSMUSG00000019756	Prl8a1			ENSMUSG00000019590	Cyb561	10.2889	10.3417	10.4392	10.2726	10.5196	10.5677	10.6102	10.5261	10.1459	10.3907	10.3067	10.2623	10.2639
	0.00167	0.0519	1350.47	1292.19	1.05	ENSMUSG00000019590	Cyb561	TRUE		2e-07	1.92e-05	433.99	1257.31	0.35	ENSMUSG00000035673	Sbno2			ENSMUSG00000020021	Fgd6	8.87023	9.28495	8.85745	8.75526	9.22509	9.56518	9.34153	9.40042	8.55266	8.471	8.54218	8.77254	8.4237
	0.000383	0.0226	764.96	1126.52	0.68	ENSMUSG00000036712	Cyld	TRUE		2e-07	1.92e-05	1210.76	2376.61	0.51	ENSMUSG00000004040	Stat3			ENSMUSG00000020263	Appl2	9.31484	9.34466	9.1779	9.04766	9.17821	8.70898	8.77423	8.7657	9.82876	9.57273	9.65093	9.72142	9.69565
	0.006705	0.0955	1682.32	1952.38	0.86	ENSMUSG00000022848	Dirc2	TRUE		3e-07	2.58e-05	947.45	3101.89	0.31	ENSMUSG00000029153	Ociad2			ENSMUSG00000020572	Nampt	10.5967	10.3533	10.228	10.861	10.0698	10.1711	10.0597	9.92304	9.52695	9.5467	9.53807	9.82796	9.72793
	0.005366	0.0855	667.82	408.94	1.63	ENSMUSG00000035064	Eef2k	TRUE		3e-07	2.58e-05	149.9	401.12	0.37	ENSMUSG00000017715	Pgs1			ENSMUSG00000020638	Cmpk2	10.1988	8.88236	9.30223	8.96783	8.73771	8.16786	7.37503	8.03042	9.92585	10.4897	9.70502	9.87077	10.6498
	0.003679	0.0721	805.54	717.79	1.12	ENSMUSG00000027954	Efna1	TRUE		3e-07	2.58e-05	150.49	917.63	0.16	ENSMUSG00000069456	Rdh16			ENSMUSG00000020641	Rsad2	8.68676	8.37324	8.18272	8.23826	7.13501	7.25136	6.62551	5.9918	7.82515	7.42822	6.71338	6.91001	7.04511
	0.006647	0.0954	168.95	174.41	0.97	ENSMUSG00000031490	Eif4ebp1	TRUE		3e-07	2.58e-05	221.95	1344.57	0.17	ENSMUSG00000043592	Unc5cl			ENSMUSG00000021281	Tnfaip2	7.25136	7.98198	7.14846	8.24514	7.27088	6.35692	6.34889	5.96924	6.50801	6.58375	6.76332	6.72025	6.42676
	0.001017	0.0385	888.8	669.23	1.33	ENSMUSG00000024140	Epas1	TRUE		4e-07	3.06e-05	134.24	2495.79	0.054	ENSMUSG00000079445	B3gnt7			ENSMUSG00000021322	Aoah	4.58157	5.02784	4.81066	5.16722	3.8924	4.00388	3.90854	3.88351	4.04401	4.28382	4.32553	4.43729	4.26189
	0.004003	0.0765	393.41	444.63	0.88	ENSMUSG00000036136	Fam110c	TRUE		4e-07	3.06e-05	137.64	1253.11	0.11	ENSMUSG00000035930	Chst4			ENSMUSG00000021365	Nedd9	9.36245	8.88957	8.91162	9.0035	8.88947	7.91297	8.35255	8.31721	9.64484	9.82483	9.5051	9.76328	9.72138
	0.006499	0.0954	59.88	100.98	0.59	ENSMUSG00000059089	Fcgr4	TRUE		4e-07	3.06e-05	68.1	197.18	0.35	ENSMUSG00000030786	Itgam			ENSMUSG00000021432	Slc35b3	9.23124	9.59613	9.49675	9.65995	9.79806	9.87578	9.97582	10.0827	9.31757	9.04257	8.88178	9.14894	8.96566
	0.004679	0.0813	484.92	491.82	0.99	ENSMUSG00000020021	Fgd6	TRUE		4e-07	3.06e-05	61.27	4155.06	0.015	ENSMUSG00000037095	Lrg1			ENSMUSG00000021583	Erap1	10.7605	10.6486	10.6053	11.144	10.2521	10.1078	10.3191	10.2071	10.5512	10.1282	9.78136	10.1942	10.394
	0.003034	0.0668	47.5	17.36	2.74	ENSMUSG00000060579	Fhit	TRUE		4e-07	3.06e-05	30.91	95.96	0.32	ENSMUSG00000001227	Sema6b			ENSMUSG00000021591	Glrx	12.7252	11.9333	12.5054	12.3535	11.8787	11.6298	11.4775	11.65	11.9049	12.2859	11.8972	12.0126	12.1997
	0.006818	0.0961	3323.07	3411.89	0.97	ENSMUSG00000039131	Gipc2	TRUE		5e-07	3.5e-05	49.94	304.38	0.16	ENSMUSG00000086474	9130204K15Rik			ENSMUSG00000021681	Aggf1	9.21646	8.93181	9.02419	9.1453	9.31634	9.45964	9.34825	9.42747	8.86234	8.72384	8.81671	8.71088	8.64037
	0.001375	0.0462	3773.83	5327.86	0.71	ENSMUSG00000021591	Glrx	TRUE		5e-07	3.5e-05	1432.14	5658.48	0.25	ENSMUSG00000028413	B4galt1			ENSMUSG00000021751	Acox2	7.37504	8.01984	7.7876	6.91773	8.17972	8.86912	8.54999	8.53124	8.10742	8.471	7.75055	8.22312	8.86654
	0.000695	0.0306	730.11	712.48	1.02	ENSMUSG00000029090	Gpr125	TRUE		5e-07	3.5e-05	2563.91	58171.7	0.044	ENSMUSG00000047517	Dmbt1			ENSMUSG00000021867	Tmem254b	4.984	4.75304	5.20918	4.60259	6.29718	5.34103	5.52207	5.433	4.84489	4.28382	4.52894	4.61598	4.80028
	0.003108	0.0668	1241.91	1203.88	1.03	ENSMUSG00000059923	Grb2	TRUE		5e-07	3.5e-05	9294.34	3631.6	2.56	ENSMUSG00000026547	Tagln2			ENSMUSG00000021871	Pnp	12.4994	12.2437	12.3125	12.8242	12.0295	11.9101	11.9301	11.842	11.7687	11.711	11.2209	11.6605	11.8116
	0.001608	0.051	1202.69	1147.91	1.05	ENSMUSG00000019188	H13	TRUE		5e-07	3.5e-05	3533.69	6785.98	0.52	ENSMUSG00000004535	Tax1bp1			ENSMUSG00000022216	Psme1	11.5083	11.3028	11.7097	11.7794	10.5988	10.8406	10.8397	10.6621	10.7212	10.8868	10.7696	10.7317	10.9318
	0.003091	0.0668	8132.78	13641.7	0.6	ENSMUSG00000073411	H2-D1	TRUE		6e-07	3.87e-05	2053.95	894.66	2.3	ENSMUSG00000028179	Cth			ENSMUSG00000022272	Myo10	9.45484	9.42338	9.43926	9.79475	8.74478	8.87167	9.25331	8.51484	8.70082	8.34133	8.5889	8.72122	8.32009
	0.000237	0.0168	9872.92	14963.7	0.66	ENSMUSG00000061232	H2-K1	TRUE		6e-07	3.87e-05	3457.83	23026	0.15	ENSMUSG00000042808	Gpx2			ENSMUSG00000022372	Sla	6.45824	7.11615	6.57322	7.13467	5.90045	6.33028	6.03331	6.34351	5.87998	6.32113	6.2106	6.21804	6.07816
	0.000928	0.0369	525.28	731.88	0.72	ENSMUSG00000056116	H2-T22	TRUE		6e-07	3.87e-05	480.59	1067.43	0.45	ENSMUSG00000042195	Slc35f2			ENSMUSG00000022498	Txndc11	9.06045	9.02741	9.12274	9.24031	9.36538	9.34679	9.37213	9.31888	8.90565	8.77207	8.87312	9.02441	8.92752
	0.002193	0.0581	1090.22	1700.27	0.64	ENSMUSG00000067212	H2-T23	TRUE		6e-07	3.87e-05	1574.04	7821.33	0.2	ENSMUSG00000026149	Tm4sf20			ENSMUSG00000022504	Ciita	7.34385	6.48086	8.01989	7.89161	5.14935	4.89358	4.63154	4.58155	4.59041	3.84952	4.74882	4.1502	4.93045
	0.001418	0.0469	223.73	243.12	0.92	ENSMUSG00000028980	H6pd	TRUE		7e-07	4.32e-05	13439.4	4826.73	2.78	ENSMUSG00000030934	Oat			ENSMUSG00000022587	Ly6e	11.5973	11.4632	11.7239	11.9417	10.2066	11.3207	10.8411	11.1868	10.5485	10.7386	11.1197	10.7393	10.5605
	0.003499	0.0716	742.21	1485.71	0.5	ENSMUSG00000027580	Helz2	TRUE		7e-07	4.32e-05	331.19	1130.4	0.29	ENSMUSG00000034247	Plekhm1			ENSMUSG00000022770	Dlg1	9.50915	9.48807	9.46706	9.57141	9.17277	9.13799	9.4844	9.07128	9.26707	9.16367	9.20801	9.36258	9.18127
	0.003901	0.0753	128.63	162.66	0.79	ENSMUSG00000029804	Herc3	TRUE		7e-07	4.32e-05	41.82	948.11	0.044	ENSMUSG00000027514	Zbp1			ENSMUSG00000022837	Iqcb1	5.14579	5.43351	5.78087	5.82126	4.86666	4.64839	4.91107	5.1028	6.02785	5.31057	5.69731	5.97921	5.62172
	0.001643	0.0514	43.43	37.3	1.16	ENSMUSG00000028634	Hivep3	TRUE		8e-07	4.53e-05	1424.88	346.56	4.11	ENSMUSG00000022270	Fam134b			ENSMUSG00000022848	Dirc2	10.8276	11.106	10.9763	10.8141	11.2697	11.4343	11.3428	11.3377	9.84253	10.2766	10.1492	10.479	10.3142
	0.007211	0.0971	441.85	432.18	1.02	ENSMUSG00000045216	Hs6st1	TRUE		8e-07	4.53e-05	26.38	292.87	0.09	ENSMUSG00000056749	Nfil3			ENSMUSG00000023186	Vwa5a	9.5823	9.61845	9.30008	10.0485	8.92724	9.04927	9.18783	9.04643	9.02824	9.01455	8.91024	8.83589	8.69805
	0.000725	0.0312	1400.3	1344.68	1.04	ENSMUSG00000009828	Ick	TRUE		8e-07	4.53e-05	46.01	11379.1	0.004	ENSMUSG00000074115	Saa1			ENSMUSG00000023959	Clic5	12.5182	11.8454	11.9318	12.3216	11.4934	10.9202	10.8133	11.3601	11.5541	11.5068	11.208	11.334	11.7498
	3e-07	0.00031	150.27	1378.29	0.11	ENSMUSG00000031551	Ido1	TRUE		8e-07	4.53e-05	6057.69	1377.1	4.4	ENSMUSG00000036814	Slc6a20a			ENSMUSG00000024039	Cbs	2.90664	2.8961	2.25981	3.84953	4.45994	3.81966	4.43659	3.88351	5.01705	3.92342	4.52894	4.70505	4.12455
	0.003121	0.0668	976.32	1083.16	0.9	ENSMUSG00000056708	Ier5	TRUE		8e-07	4.53e-05	152.11	34.32	4.43	ENSMUSG00000026723	Trdmt1			ENSMUSG00000024066	Xdh	12.7728	11.6627	12.165	12.4183	11.3622	11.1557	10.7269	11.318	10.6958	11.0732	10.1324	10.5034	10.9276
	0.000907	0.0364	14.31	29.11	0.49	ENSMUSG00000076577	Igkv8-30	TRUE		8e-07	4.53e-05	1008.02	2729.01	0.37	ENSMUSG00000073399	Trim40			ENSMUSG00000024079	Eif2ak2	10.1956	9.70216	9.96166	9.89596	9.23394	9.45037	9.52251	9.41623	9.27004	9.27954	9.42975	9.32982	9.2375
	0.002552	0.0619	24.38	55.82	0.44	ENSMUSG00000018654	Ikzf1	TRUE		9e-07	4.77e-05	137.52	527.22	0.26	ENSMUSG00000028028	Alpk1			ENSMUSG00000024140	Epas1	9.13609	9.74105	9.28002	9.38829	10.1951	10.1779	10.1894	9.87755	9.22532	9.52912	9.44921	9.87077	9.64712
	0.005233	0.0845	26.58	29.07	0.91	ENSMUSG00000039760	Il22ra2	TRUE		9e-07	4.77e-05	423.64	812.22	0.52	ENSMUSG00000050471	Fam118b			ENSMUSG00000024308	Tapbp	13.2057	12.4283	12.8626	12.9221	12.1298	12.0824	11.9547	12.2077	12.2332	12.5376	12.2711	12.1659	12.2891
	0.005054	0.0831	60.94	93.7	0.65	ENSMUSG00000026102	Inpp1	TRUE		9e-07	4.77e-05	13.64	264.22	0.052	ENSMUSG00000050762	Prss27			ENSMUSG00000024339	Tap2	9.91798	8.69028	9.35192	9.75025	7.77292	8.19847	7.90402	7.97745	7.32679	8.1258	8.15184	7.5668	7.94832
	0.006441	0.0954	40.83	46.7	0.87	ENSMUSG00000022837	Iqcb1	TRUE		9e-07	4.77e-05	170.15	446.21	0.38	ENSMUSG00000018427	Ypel2			ENSMUSG00000024491	Rbm27	9.03973	9.01832	8.88419	8.90982	8.78038	8.64833	8.73809	8.59164	8.79403	8.67617	8.44246	8.75328	8.55932
	0.001321	0.0451	247.64	377.33	0.66	ENSMUSG00000027296	Itpka	TRUE		1e-06	4.98e-05	5.85	96.19	0.061	ENSMUSG00000074758	Gm5535			ENSMUSG00000024610	Cd74	12.4828	13.4427	14.692	14.599	10.0698	11.7946	11.717	11.65	11.5374	11.9266	12.3985	11.6901	11.4524
	0.004259	0.0779	227.08	237.4	0.96	ENSMUSG00000027276	Jag1	TRUE		1e-06	4.98e-05	98.38	395.7	0.25	ENSMUSG00000059149	Mfsd4			ENSMUSG00000024998	Plce1	8.06402	9.08101	8.5934	8.87546	9.30466	9.6187	9.7262	9.5717	8.38233	8.00175	8.38335	8.51841	7.99102
	0.002258	0.0592	3118.87	5421.35	0.58	ENSMUSG00000001123	Lgals9	TRUE		1e-06	4.98e-05	3157.84	1507.02	2.1	ENSMUSG00000028032	Papss1			ENSMUSG00000025498	Irf7	10.3253	9.93772	10.2004	9.80143	9.31454	9.7756	8.9588	8.96391	9.17873	9.74257	9.01723	9.41917	9.60489
	0.002936	0.066	1501.16	1331.52	1.13	ENSMUSG00000045312	Lhfpl2	TRUE		1e-06	4.98e-05	383.95	1087.67	0.35	ENSMUSG00000022906	Parp9			ENSMUSG00000025616	Usp16	10.1507	9.57099	9.65103	10.0485	9.09259	9.2015	9.12431	9.03964	8.69489	8.5889	8.26993	8.49841	8.90785
	0.000134	0.0115	272.68	217.95	1.25	ENSMUSG00000030879	Mrpl17	TRUE		1e-06	4.98e-05	473.98	192.69	2.46	ENSMUSG00000027397	Slc20a1			ENSMUSG00000025786	Zdhhc3	10.9466	10.8823	10.7777	10.844	11.1749	11.1418	10.9747	11.2908	10.5424	10.4536	10.5782	10.2879	10.4448
	0.001868	0.0537	408.16	738.3	0.55	ENSMUSG00000022272	Myo10	TRUE		1.1e-06	5.23e-05	494.23	763.76	0.65	ENSMUSG00000040613	Apobec1			ENSMUSG00000025817	Nudt5	11.6156	9.54782	11.4144	11.3277	8.87772	8.95817	8.43337	9.77496	8.53573	9.02454	8.61786	8.44966	8.86912
	0.005943	0.091	904.67	1457.98	0.62	ENSMUSG00000020572	Nampt	TRUE		1.1e-06	5.23e-05	1516.49	581.65	2.61	ENSMUSG00000030103	Bhlhe40			ENSMUSG00000025925	Terf1	7.64923	7.70819	7.62559	7.76218	7.3561	7.16859	7.54869	7.45012	7.14919	7.31629	7.16956	7.28735	7.13777
	0.004572	0.0813	550.09	527.05	1.04	ENSMUSG00000021365	Nedd9	TRUE		1.1e-06	5.23e-05	673.01	1512.49	0.44	ENSMUSG00000037110	Ralgapa2			ENSMUSG00000026102	Inpp1	7.18266	6.17162	6.3773	6.4682	6.1795	5.61766	5.36817	5.24176	6.17015	6.06933	6.2828	6.59415	5.84092
	0.003813	0.0743	1161.99	1205.13	0.96	ENSMUSG00000039193	Nlrc4	TRUE		1.1e-06	5.23e-05	127.25	400.21	0.32	ENSMUSG00000021553	Slc28a3			ENSMUSG00000026104	Stat1	11.3985	10.7824	10.9839	12.0298	9.07922	9.62701	8.965	9.14851	9.04279	8.80102	8.64058	8.81215	9.15154
	0.002334	0.0603	601.05	701.46	0.86	ENSMUSG00000034187	Nsf	TRUE		1.2e-06	5.45e-05	506.02	746.76	0.68	ENSMUSG00000016481	Cr1l			ENSMUSG00000026222	Sp100	9.97501	8.55736	8.5889	8.70775	7.72868	8.08326	7.55978	8.08746	7.42204	7.8019	7.31618	7.47661	7.6373
	0.001784	0.0531	456.07	402.67	1.13	ENSMUSG00000024998	Plce1	TRUE		1.2e-06	5.45e-05	247.11	74.04	3.34	ENSMUSG00000026659	Dusp12			ENSMUSG00000026307	Scly	8.79914	8.19655	8.34048	8.60167	7.71946	8.1163	8.01499	8.09359	7.86625	7.9777	7.90573	7.6931	8.10307
	0.000794	0.0335	405.52	471.59	0.86	ENSMUSG00000016495	Plgrkt	TRUE		1.2e-06	5.45e-05	7.26	33.97	0.21	ENSMUSG00000093880	Tmem181c-ps			ENSMUSG00000026339	Ccdc93	9.17023	9.98894	9.77292	9.98979	10.6205	10.56	10.3368	10.5452	9.776	9.47447	9.1711	9.22622	9.48269
	0.004657	0.0813	3480.13	5673.2	0.61	ENSMUSG00000021871	Pnp	TRUE		1.2e-06	5.45e-05	304.1	59.63	5.1	ENSMUSG00000054630	Ugt2b5			ENSMUSG00000026353	Ubxn4	9.27937	9.42552	9.28002	9.33359	9.42229	9.64493	9.50118	9.60852	9.23504	9.09911	9.34268	9.17459	9.21461
	0.001829	0.0536	1304.73	2618.44	0.5	ENSMUSG00000068417	Pnp2	TRUE		1.3e-06	5.48e-05	338.67	669.93	0.51	ENSMUSG00000039206	Daglb			ENSMUSG00000026395	Ptprc	7.19735	7.88687	7.53012	7.82862	7.13501	6.64222	6.68718	7.22577	6.66913	6.88457	6.88966	6.55521	6.28288
	0.00129	0.0447	96.04	80.64	1.19	ENSMUSG00000040435	Ppp1r15a	TRUE		1.3e-06	5.48e-05	48.7	177.81	0.27	ENSMUSG00000031805	Jak3			ENSMUSG00000026548	Slamf9	4.984	5.27301	5.10018	5.94079	4.21775	4.39713	4.35738	3.7095	4.84489	5.13337	5.49271	4.8744	4.26189
	0.000441	0.0246	268.46	212.77	1.26	ENSMUSG00000030465	Psd3	TRUE		1.3e-06	5.48e-05	15426.1	58490.2	0.26	ENSMUSG00000022824	Muc13			ENSMUSG00000026933	Camsap1	8.43881	7.62169	8.01989	8.13368	7.03805	7.49107	7.53713	7.64801	7.46881	7.43489	7.43608	7.44988	7.09843
	0.002279	0.0592	1050.85	1935.89	0.54	ENSMUSG00000031897	Psmb10	TRUE		1.3e-06	5.48e-05	380.61	966.63	0.39	ENSMUSG00000028793	Rnf19b			ENSMUSG00000026946	Nmi	10.2869	9.64094	9.95049	10.0485	9.41915	9.47221	9.08203	9.49206	9.2027	9.61054	9.59543	9.32229	9.51291
	0.00463	0.0813	87.97	147.19	0.6	ENSMUSG00000029923	Rab19	TRUE		1.3e-06	5.48e-05	3164.57	4489.32	0.7	ENSMUSG00000028064	Sema4a			ENSMUSG00000027164	Traf6	8.73541	8.94945	8.82239	8.70247	8.85172	9.4642	9.15944	9.34891	8.43804	8.41156	8.21945	8.42666	8.41943
	0.000487	0.0251	249.11	186.58	1.34	ENSMUSG00000030110	Ret	TRUE		1.3e-06	5.48e-05	8.91	31.63	0.28	ENSMUSG00000043461	Sptssb			ENSMUSG00000027276	Jag1	8.0961	7.72365	7.82437	7.92056	7.45598	7.52069	7.54869	7.74122	8.07859	7.88238	8.07408	8.01686	8.12498
	0.000467	0.0248	280.3	325.48	0.86	ENSMUSG00000001417	Rhbg	TRUE		1.4e-06	5.79e-05	784.84	525.51	1.49	ENSMUSG00000028969	Cdk5			ENSMUSG00000027296	Itpka	8.61515	8.22258	8.54752	8.85345	8.05627	7.46959	7.16859	7.84111	8.27413	8.0123	8.57256	8.01686	8.15769
	0.000122	0.0113	97.73	64.92	1.51	ENSMUSG00000044456	Rin3	TRUE		1.5e-06	5.9e-05	1610.54	681.07	2.36	ENSMUSG00000036880	Acaa2			ENSMUSG00000027580	Helz2	11.0331	10.1741	10.455	10.4856	10.1115	9.94034	9.57676	9.67811	9.58697	9.31917	9.15311	9.13019	9.32488
	0.002515	0.0615	24.05	40.07	0.6	ENSMUSG00000026548	Slamf9	TRUE		1.5e-06	5.9e-05	232.56	116.46	2	ENSMUSG00000008090	Fgfrl1			ENSMUSG00000027639	Samhd1	11.5841	10.5642	11.2946	11.7742	9.38879	9.97169	9.33402	9.8009	9.38079	9.80803	9.59766	9.23706	9.66889
	0.004263	0.0779	3302.83	5178.9	0.64	ENSMUSG00000031482	Slc25a15	TRUE		1.5e-06	5.9e-05	2258.37	4029.86	0.56	ENSMUSG00000021749	Oit1			ENSMUSG00000027951	Adar	9.57018	9.50325	9.51668	9.54552	8.96192	9.4151	9.21236	9.15542	9.16728	9.0623	8.76671	8.93923	9.12362
	0.003598	0.0719	701.51	722.08	0.97	ENSMUSG00000021432	Slc35b3	TRUE		1.5e-06	5.9e-05	946.66	1849.38	0.51	ENSMUSG00000002250	Ppard			ENSMUSG00000027954	Efna1	9.45703	9.54994	9.72515	9.21756	9.9259	10.513	10.0824	10.0697	9.06172	9.35606	9.1329	9.68588	9.05678
	0.002435	0.061	186.63	151.72	1.23	ENSMUSG00000070003	Ssbp4	TRUE		1.5e-06	5.9e-05	270.81	844.56	0.32	ENSMUSG00000026014	Raph1			ENSMUSG00000028076	Cd1d1	5.10591	5.39559	5.04845	5.36839	4.36412	3.81966	4.13598	4.73727	5.04938	5.05774	5.28923	5.00167	5.21702
	0.005229	0.0845	450.89	447.15	1.01	ENSMUSG00000034616	Ssh3	TRUE		1.6e-06	6.24e-05	1708.05	749.93	2.28	ENSMUSG00000015806	Qdpr			ENSMUSG00000028098	Rnf115	10.5744	10.4796	10.3122	10.5317	10.3358	10.117	10.0998	9.93597	10.0044	10.2537	9.97615	10.2081	10.1897
	4.86e-05	0.00717	438.99	994.85	0.44	ENSMUSG00000040033	Stat2	TRUE		1.7e-06	6.57e-05	853.34	1250.59	0.68	ENSMUSG00000016257	Slmo2			ENSMUSG00000028268	Gbp3	7.75204	7.94843	8.08743	9.01165	5.63362	6.71592	6.51962	6.65272	6.3773	6.43979	6.71338	6.9424	6.66311
	0.00687	0.0961	301.89	354.11	0.85	ENSMUSG00000028832	Stmn1	TRUE		1.8e-06	6.7e-05	7785.95	15793.1	0.49	ENSMUSG00000054808	Actn4			ENSMUSG00000028270	Gbp2	10.1409	10.356	10.8613	12.6098	6.67704	8.45512	8.22032	8.62739	8.44966	8.43181	8.74673	8.40048	8.34959
	0.001334	0.0452	2161.38	2396.75	0.9	ENSMUSG00000015755	Tab2	TRUE		1.8e-06	6.7e-05	934.41	1260.34	0.74	ENSMUSG00000020790	Ankfy1			ENSMUSG00000028634	Hivep3	4.63955	5.66468	5.25438	5.32525	5.98636	6.00524	6.14451	6.44746	5.01705	4.64728	5.21711	4.61598	4.88597
	0.00195	0.0548	270.31	491.11	0.55	ENSMUSG00000038213	Tapbpl	TRUE		1.8e-06	6.7e-05	294.18	106.14	2.77	ENSMUSG00000038776	Ephx1			ENSMUSG00000028786	Tmem54	11.5522	11.8665	12.0462	11.6251	12.2429	12.1809	12.1225	12.29	11.4957	11.7911	11.7652	11.8079	11.5538
	0.002068	0.0567	274.94	231.8	1.19	ENSMUSG00000004462	Tbccd1	TRUE		1.9e-06	6.83e-05	542.1	786.42	0.69	ENSMUSG00000046324	Ermp1			ENSMUSG00000028832	Stmn1	8.38454	8.32694	8.69262	8.46819	7.81247	7.99916	8.30572	7.91973	8.31869	8.43181	8.75397	8.2603	8.33907
	0.002598	0.0619	156.18	205.97	0.76	ENSMUSG00000025925	Terf1	TRUE		1.9e-06	6.83e-05	2309.82	3414.75	0.68	ENSMUSG00000024587	Nars			ENSMUSG00000028952	Zbtb48	6.43408	6.38318	6.20855	6.24213	5.77812	6.00524	5.71753	5.7035	5.94458	6.03326	6.30134	6.18225	6.28288
	0.000244	0.0168	300.66	199.25	1.51	ENSMUSG00000033191	Tie1	TRUE		1.9e-06	6.83e-05	105.61	311.99	0.34	ENSMUSG00000032109	Nlrx1			ENSMUSG00000028954	Nub1	9.71374	9.47597	9.59486	9.67785	9.31634	9.27944	9.07564	9.24958	9.02382	9.26711	9.28344	9.0823	9.2375
	0.004012	0.0765	171.22	225.9	0.76	ENSMUSG00000040195	Tmem194	TRUE		2e-06	6.95e-05	48.6	240.63	0.2	ENSMUSG00000013483	Card14			ENSMUSG00000028980	H6pd	7.78263	8.1258	7.89194	7.90161	8.12097	8.44589	8.27145	8.50932	7.42204	7.31629	7.49445	7.34587	7.32423
	0.002595	0.0619	73.6	138.02	0.53	ENSMUSG00000046157	Tmem229b	TRUE		2e-06	6.95e-05	20.81	391.43	0.053	ENSMUSG00000034634	Ly6d			ENSMUSG00000029090	Gpr125	9.38863	9.59613	9.32229	9.59973	9.95522	9.91735	9.78773	9.77043	9.3576	9.09179	9.23075	9.28087	9.2159
	0.002431	0.061	2031.99	2263.79	0.9	ENSMUSG00000079659	Tmem243	TRUE		2e-06	6.95e-05	4623.6	6462.58	0.72	ENSMUSG00000004864	Mapk13			ENSMUSG00000029298	Gbp9	5.79124	5.12039	5.31747	6.95209	4.93097	3.91811	3.98823	4.28438	3.96097	3.24868	4.32553	4.32689	3.54356
	0.002262	0.0592	1390.12	1226.58	1.13	ENSMUSG00000055296	Tmem245	TRUE		2e-06	6.95e-05	3075.16	801.23	3.84	ENSMUSG00000030214	Plbd1			ENSMUSG00000029417	Cxcl9	7.07022	7.48402	7.34587	8.95315	3.57818	5.00529	2.58043	4.532	2.98347	4.06838	4.52894	3.61603	3.84539
	0.006614	0.0954	33.69	29.59	1.14	ENSMUSG00000021867	Tmem254b	TRUE		2.2e-06	7.39e-05	319.41	600.41	0.53	ENSMUSG00000063694	Cycs			ENSMUSG00000029708	Gcc1	8.83366	8.42221	8.63251	8.72702	7.98761	8.32294	8.31909	8.08746	7.97926	8.31344	8.05705	7.86377	8.28277
	0.003162	0.0674	3866.1	3498.45	1.11	ENSMUSG00000028786	Tmem54	TRUE		2.2e-06	7.39e-05	22077.8	5543.13	3.98	ENSMUSG00000018217	Pmp22			ENSMUSG00000029804	Herc3	7.64196	7.39344	7.0921	7.25528	7.14498	6.21238	6.67321	6.53352	7.46881	7.31629	7.41681	7.22796	7.07023
	0.005463	0.0864	75.49	77.78	0.97	ENSMUSG00000059866	Tnip2	TRUE		2.2e-06	7.39e-05	449.45	337.92	1.33	ENSMUSG00000058239	Usf2			ENSMUSG00000029923	Rab19	7.05518	6.86731	7.30985	7.57371	6.94594	5.65232	5.77812	5.75977	6.43363	7.29153	6.92661	6.32142	7.02174
	0.006995	0.0961	430.19	446.47	0.96	ENSMUSG00000027164	Traf6	TRUE		2.3e-06	7.67e-05	995.5	2227.41	0.45	ENSMUSG00000016946	Kctd5			ENSMUSG00000030107	Usp18	10.1618	7.9045	9.10551	9.0745	5.14935	6.81033	5.52207	5.96924	6.04791	6.22493	5.90245	5.10405	6.25517
	0.000899	0.0364	424.05	780.11	0.54	ENSMUSG00000038172	Ttc39b	TRUE		2.6e-06	8.53e-05	1923.05	12896.7	0.15	ENSMUSG00000000805	Car4			ENSMUSG00000030110	Ret	7.7091	7.9412	7.42822	7.09621	8.29658	8.56565	8.41119	8.68476	7.57509	7.62503	7.84395	7.40721	7.23648
	0.001574	0.0504	549	553.61	0.99	ENSMUSG00000022498	Txndc11	TRUE		2.6e-06	8.53e-05	509.16	292.49	1.74	ENSMUSG00000020098	Pcbd1			ENSMUSG00000030124	Lag3	4.71757	3.96595	4.59727	4.75172	3.8924	3.36642	3.58436	3.44759	2.86752	2.73958	3.83636	2.9509	3.25927
	0.004844	0.0824	1647.61	1400.24	1.18	ENSMUSG00000050628	Ubald2	TRUE		2.7e-06	8.72e-05	118.73	684.64	0.17	ENSMUSG00000028655	Mfsd2a			ENSMUSG00000030465	Psd3	6.95087	8.20296	7.77734	8.00153	8.8269	8.70898	9.15944	8.89598	7.3354	7.42822	7.36606	7.48201	7.41423
	0.006123	0.0924	657.26	643.42	1.02	ENSMUSG00000026353	Ubxn4	TRUE		2.8e-06	8.83e-05	6.99	39.43	0.18	ENSMUSG00000027068	Dhrs9			ENSMUSG00000030879	Mrpl17	7.8188	7.65359	8.02536	7.57371	8.15429	8.41947	8.42066	8.46353	7.81978	7.92196	7.96142	7.80047	7.85809
	0.00347	0.0716	649.15	473.06	1.37	ENSMUSG00000002395	Use1	TRUE		2.8e-06	8.83e-05	21.63	64.31	0.34	ENSMUSG00000093416	Gm18294			ENSMUSG00000030921	Trim30a	9.31752	7.63411	8.14834	8.16442	6.03964	7.18729	6.93764	7.07474	6.55459	6.36252	6.2106	6.04128	6.77533
	0.000765	0.0326	453.27	926.27	0.49	ENSMUSG00000025616	Usp16	TRUE		2.8e-06	8.83e-05	82.67	250.68	0.33	ENSMUSG00000021187	Tc2n			ENSMUSG00000031093	Dock11	8.05705	8.17301	8.44622	8.73158	7.30744	7.44298	7.67751	7.69526	7.75056	7.43489	7.73917	7.70718	7.68051
	0.000434	0.0246	143.6	125.58	1.14	ENSMUSG00000061979	Wbscr16	TRUE		2.9e-06	9.01e-05	2365.9	962.48	2.46	ENSMUSG00000069601	Ank3			ENSMUSG00000031101	Sash3	6.00711	6.06755	6.20855	6.43641	5.31216	5.27474	5.85867	4.87968	4.62409	5.3415	4.78491	4.96826	5.14579
	0.007476	0.0995	1025.77	1248.64	0.82	ENSMUSG00000067813	Xkr9	TRUE		2.9e-06	9.01e-05	586.66	242.57	2.42	ENSMUSG00000057286	St6galnac2			ENSMUSG00000031482	Slc25a15	12.9628	11.5662	12.4246	12.4001	11.3788	10.9819	10.7856	11.6353	12.0098	12.302	11.8493	11.6947	12.568
	0.000362	0.022	63.75	79.73	0.8	ENSMUSG00000028952	Zbtb48	TRUE		3e-06	9.25e-05	545.42	1023.43	0.53	ENSMUSG00000022241	Tars			ENSMUSG00000031490	Eif4ebp1	7.28812	7.60772	7.63411	7.25528	7.85562	8.23309	7.89482	8.0682	6.69975	6.82028	6.88966	7.41354	6.72941
	0.004068	0.0765	20.11	21.21	0.95	ENSMUSG00000035062	Zc4h2	TRUE		3.1e-06	9.28e-05	3481.13	765.54	4.55	ENSMUSG00000071551	Akr1c19			ENSMUSG00000031551	Ido1	10.7591	9.42855	10.425	11.102	6.25919	4.89358	4.95655	5.83056	8.8009	8.98562	8.82853	8.44966	8.07797
	0.004096	0.0765	1740.73	1862.01	0.93	ENSMUSG00000025786	Zdhhc3	TRUE		3.1e-06	9.28e-05	366.13	940.72	0.39	ENSMUSG00000030748	Il4ra			ENSMUSG00000031628	Casp3	9.9969	8.20831	8.87839	9.31934	7.54869	7.29708	6.60876	7.11926	7.32679	6.68355	7.01317	7.25081	7.21079
	0.000123	0.0113	26.03	20.82	1.25	ENSMUSG00000051034	Zfp11	TRUE		3.1e-06	9.28e-05	715.31	5073.69	0.14	ENSMUSG00000020826	Nos2			ENSMUSG00000031775	Pllp	7.32487	7.67662	7.40935	7.38526	8.21201	7.89528	7.8715	7.80539	7.86625	7.67023	8.1586	8.13644	8.08614
	0.004763	0.0813	434	724.84	0.6	ENSMUSG00000039501	Znfx1	TRUE		3.1e-06	9.28e-05	973.2	650.41	1.5	ENSMUSG00000030894	Tpp1			ENSMUSG00000031824	6430548M08Rik	7.28812	7.70819	7.65256	7.72678	7.90385	8.24681	8.28209	8.26075	7.0855	7.19267	7.48072	7.08178	6.71877
	3.43e-05	0.00591	22.6	54.06	0.42	ENSMUSG00000000486	2015-09-01	TRUE		3.2e-06	9.45e-05	3025.49	8293.59	0.36	ENSMUSG00000031584	Gsr			ENSMUSG00000031897	Psmb10	11.0607	10.4972	11.0661	11.0512	10.2797	10.249	10.2634	10.3319	9.64197	9.92284	10.2478	9.71119	9.68829
	0.00045	0.0246	163.44	316.96	0.52	ENSMUSG00000063236	1110038F14Rik	TRUE		3.2e-06	9.45e-05	386.01	804.24	0.48	ENSMUSG00000034919	Ttc22			ENSMUSG00000032046	Abhd12	10.215	9.60661	10.2389	10.0155	9.41149	9.25261	8.83334	9.29058	10.0207	10.3605	10.0133	9.96095	10.3794
	0.00012	0.0113	5.35	46.93	0.11	ENSMUSG00000097194	9330175E14Rik	TRUE		3.3e-06	9.54e-05	591.86	826.13	0.72	ENSMUSG00000019891	Dcbld1			ENSMUSG00000032468	Armc8	9.7814	9.01832	9.31352	9.4755	8.91535	8.62289	8.839	8.76193	8.78449	8.85604	8.82109	8.88864	8.88804
	0.005525	0.0865	336.46	184.19	1.83	ENSMUSG00000021751	Acox2	TRUE		3.3e-06	9.54e-05	244.83	415.89	0.59	ENSMUSG00000029104	Htt			ENSMUSG00000032511	Scn5a	2.90664	2.8961	4.0343	2.99343		4.39713	4.63154	4.21147	4.17771	3.99208	4.48092	4.9092	3.75272
	0.006996	0.0961	544.7	741.3	0.73	ENSMUSG00000027951	Adar	TRUE		3.3e-06	9.54e-05	220.6	27.89	7.91	ENSMUSG00000050158	Olfr165			ENSMUSG00000032515	Csrnp1	7.05518	6.50105	6.66311	6.62607	6.23473	6.25517	6.25448	6.24746	6.64153	7.06997	6.91665	6.83686	6.88744
	0.004026	0.0765	18.07	75.79	0.24	ENSMUSG00000050014	Apol10b	TRUE		3.4e-06	9.69e-05	892.92	1479.11	0.6	ENSMUSG00000061288	Taok3			ENSMUSG00000032561	Acpp	8.0105	8.01331	7.95622	7.86986	9.09749	8.78038	8.30572	8.60568	7.89482	7.61714	7.76901	7.05119	7.61685
	0.000126	0.0113	8.94	49.59	0.18	ENSMUSG00000033576	Apol6	TRUE		3.4e-06	9.69e-05	783.65	424.41	1.85	ENSMUSG00000046982	Tshz1			ENSMUSG00000032661	Oas3	9.63802	7.56481	8.65248	7.90161	6.38371	7.54622	5.88952	6.69896	6.97276	7.17718	6.24574	6.00524	7.42126
	0.007304	0.098	41.61	82.49	0.5	ENSMUSG00000048865	Arhgap30	TRUE		3.5e-06	9.84e-05	142.15	288.01	0.49	ENSMUSG00000040606	Kazn			ENSMUSG00000032712	2810474O19Rik	9.67835	9.72761	9.58674	9.53234	9.27515	9.41744	9.15009	9.2059	8.82017	8.66751	8.6531	8.56236	8.98782
	0.001026	0.0385	451.86	674.27	0.67	ENSMUSG00000032468	Armc8	TRUE		3.5e-06	9.84e-05	11326.6	3728.84	3.04	ENSMUSG00000027227	Sord			ENSMUSG00000033170	Card10	7.09541	7.5332	7.4554	7.38526	8.34187	8.42476	7.75159	8.371	7.20083	6.94047	7.71399	6.70652	6.71877
	0.001764	0.0531	990.28	1662.52	0.6	ENSMUSG00000075010	AW112010	TRUE		3.8e-06	0.000106	123.72	31.99	3.87	ENSMUSG00000047767	Atg16l2			ENSMUSG00000033191	Tie1	7.5119	7.89528	7.51269	7.63375	8.55669	9.30645	9.17867	8.34344	7.43608	7.79755	8.02877	7.79396	7.64622
	0.005068	0.0831	1747.58	2143.39	0.82	ENSMUSG00000039285	Azi2	TRUE		3.9e-06	0.000108	4000.32	2133.55	1.87	ENSMUSG00000018102	Hist1h2bc			ENSMUSG00000033355	Rtp4	9.7869	8.59351	8.76874	8.35058	6.82028	8.26422	6.96795	7.32751	7.73509	7.72358	7.19226	6.5005	7.79997
	0.003178	0.0674	114.25	352.32	0.32	ENSMUSG00000046718	Bst2	TRUE		4e-06	0.00011	13.19	49.87	0.26	ENSMUSG00000006179	Prss16			ENSMUSG00000033576	Apol6	5.50977	4.80095	5.87171	6.34595	2.29355	3.81966	3.81972	3.17278	2.98347	3.24868	2.98894	3.33644	2.7739
	0.006247	0.0932	168.93	265.67	0.64	ENSMUSG00000026933	Camsap1	TRUE		4.1e-06	0.000111	612.92	345.57	1.77	ENSMUSG00000024277	Mapre2			ENSMUSG00000033880	Lgals3bp	11.2165	10.7741	11.0935	10.9306	10.0265	10.7416	10.2492	10.3392	10.6039	10.555	10.1399	10.498	11.0026
	0.000226	0.0167	138.88	549.03	0.25	ENSMUSG00000031628	Casp3	TRUE		4.1e-06	0.000111	16.39	80.84	0.2	ENSMUSG00000075270	Pde11a			ENSMUSG00000034187	Nsf	9.42413	9.7377	9.44962	9.20545	9.71838	9.94034	9.88583	9.91327	8.85086	8.75708	8.73833	8.62259	8.65546
	0.007142	0.0965	20	7.88	2.54	ENSMUSG00000024039	Cbs	TRUE		4.2e-06	0.000113	7.21	16.43	0.44	ENSMUSG00000050092	Sprr2b			ENSMUSG00000034271	Jdp2	7.99511	6.77447	7.76384	8.27674	5.71004	6.12548	5.61952	5.61766	5.37458	6.0906	6.2828	6.02081	5.95436
	3e-07	0.00031	27.21	327.47	0.083	ENSMUSG00000016496	Cd274	TRUE		4.3e-06	0.000115	257.75	524.16	0.49	ENSMUSG00000033386	Frrs1			ENSMUSG00000034382	AI661453	9.05678	9.19031	8.9082	8.76077	9.53963	9.72731	9.23017	9.35044	8.50813	8.44378	8.28027	8.38227	8.57561
	0.001002	0.0385	3065.32	14304	0.21	ENSMUSG00000024610	Cd74	TRUE		4.3e-06	0.000115	148.89	267.38	0.56	ENSMUSG00000042487	Leo1			ENSMUSG00000034438	Gbp8	6.50105	7.8418	8.27413	9.34986	5.8056	5.65232	4.95655	5.13406	5.15168	4.90106	5.18785	5.42188	5.21702
	2.15e-05	0.00413	24.49	172.93	0.14	ENSMUSG00000022504	Ciita	TRUE		4.5e-06	0.000118	433.82	244.21	1.78	ENSMUSG00000021238	Aldh6a1			ENSMUSG00000034459	Ifit1	11.154	9.5132	9.57158	10.2237	7.57918	8.56969	7.43837	7.15791	8.03787	7.89476	6.52199	7.13679	7.88455
	0.000526	0.0265	2568.36	4558.2	0.56	ENSMUSG00000023959	Clic5	TRUE		4.5e-06	0.000118	744.42	1721.05	0.43	ENSMUSG00000025648	Pfkfb4			ENSMUSG00000034471	Caskin2	9.91992	10.1879	9.9099	10.0219	10.4599	10.3201	10.5174	10.2626	10.1375	9.91531	10.1423	10.2812	9.97146
	5.5e-05	0.00784	22.46	194.36	0.12	ENSMUSG00000034855	Cxcl10	TRUE		4.5e-06	0.000118	3320.45	5104.95	0.65	ENSMUSG00000021196	Pfkp			ENSMUSG00000034616	Ssh3	8.56565	9.01205	8.73372	8.90705	9.42229	9.41744	9.03899	9.31299	8.76292	8.3339	8.2009	8.43145	8.42873
	7.37e-05	0.0087	14.52	209.86	0.069	ENSMUSG00000029417	Cxcl9	TRUE		4.6e-06	0.00012	122.05	452.08	0.27	ENSMUSG00000041372	B4galnt3			ENSMUSG00000034855	Cxcl10	7.02953	7.35394	7.22577	8.80106	4.59609	5.42755	4.43659	5.13406	3.76615	4.46018	3.67322	4.37295	4.53539
	0.006616	0.0954	636.64	982.6	0.65	ENSMUSG00000040296	Ddx58	TRUE		4.7e-06	0.000121	2633.61	9092.95	0.29	ENSMUSG00000038372	Gmds			ENSMUSG00000035062	Zc4h2	4.28325	4.4611	4.64843	4.23362	3.38928	3.81966	3.98823	3.88351	4.84489	4.70444	4.65562	5.19028	4.49431
	0.004977	0.0831	599.52	728.57	0.82	ENSMUSG00000022770	Dlg1	TRUE		4.9e-06	0.000124	202.09	429.36	0.47	ENSMUSG00000010755	Cars			ENSMUSG00000035064	Eef2k	8.71778	8.79362	8.77102	8.42062	9.12857	8.92752	9.02505	9.11956	9.41694	9.61568	9.69291	9.87376	9.64983
	0.000262	0.0178	194.54	326.73	0.6	ENSMUSG00000031093	Dock11	TRUE		4.9e-06	0.000124	400.06	802.89	0.5	ENSMUSG00000031337	Mtm1			ENSMUSG00000035186	Ubd	9.63263	7.8418	10.0149	10.4479	5.14935	3.51592	3.19749	3.97442	4.29207	3.99208	3.98976	2.9509	2.68747
	0.007021	0.0961	20.45	8.34	2.45	ENSMUSG00000010476	Ebf3	TRUE		5e-06	0.000126	1185.44	2834.45	0.42	ENSMUSG00000019979	Apaf1			ENSMUSG00000035929	H2-Q4	9.60221	8.60397	9.38434	9.52112	7.68567	7.76232	7.67751	7.72709	7.67254	8.25091	8.33765	7.9429	8.01006
	0.000285	0.0187	653.57	981.5	0.67	ENSMUSG00000024079	Eif2ak2	TRUE		5.1e-06	0.000128	192.29	52.77	3.64	ENSMUSG00000034472	Rasd2			ENSMUSG00000036136	Fam110c	8.78894	8.81588	8.78962	8.79145	9.32621	9.31856	9.17253	8.97901	7.97926	8.40909	7.96739	8.30629	8.12054
	0.006313	0.0938	1188.57	1770.09	0.67	ENSMUSG00000021583	Erap1	TRUE		5.2e-06	0.000129	566.8	158.19	3.58	ENSMUSG00000022098	Bmp1			ENSMUSG00000036594	H2-Aa	11.9478	12.5618	14.1424	13.8549	9.84704	11.1332	11.2026	11.4876	11.5416	11.8658	12.2811	11.7478	11.1104
	9.5e-05	0.00973	127.98	184.8	0.69	ENSMUSG00000000127	Fer	TRUE		5.2e-06	0.000129	3235.06	2165.65	1.49	ENSMUSG00000032966	Fkbp1a			ENSMUSG00000036712	Cyld	10.328	10.0803	9.98868	10.1536	9.74149	9.65007	9.65891	9.75778	9.63704	9.44516	9.36831	9.59774	9.35669
	0.002351	0.0604	5.17	21.6	0.24	ENSMUSG00000092021	Gbp11	TRUE		5.6e-06	0.000138	1444.53	9091.7	0.16	ENSMUSG00000029084	Cd38			ENSMUSG00000036833	Pnpla7	7.94758	7.00486	8.05931	8.04289	6.69298	6.30587	6.03331	6.34351	6.41297	6.36252	6.62261	6.36138	5.90045
	0.000321	0.0207	306.98	2036.67	0.15	ENSMUSG00000028270	Gbp2	TRUE		5.7e-06	0.000139	76.39	325.02	0.24	ENSMUSG00000038151	Prdm1			ENSMUSG00000037321	Tap1	10.9916	10.0492	10.9492	11.2266	8.25873	8.25935	7.75159	8.34344	7.61207	7.99093	7.80394	7.37203	7.99712
	0.000152	0.0128	91.62	294.04	0.31	ENSMUSG00000028268	Gbp3	TRUE		5.8e-06	0.000141	8057.11	4872.96	1.65	ENSMUSG00000033685	Ucp2			ENSMUSG00000037649	H2-DMa	8.23898	8.13377	9.33825	9.38586	5.98636	6.53313	6.67321	7.20036	6.80268	6.74924	6.92661	6.60876	6.79196
	1.93e-05	0.00399	38.46	230.71	0.17	ENSMUSG00000079363	Gbp4	TRUE		6e-06	0.000144	325.28	525.87	0.62	ENSMUSG00000044864	Ankrd50			ENSMUSG00000037826	Ppm1k	8.02552	7.19158	7.64204	7.97392	7.08721	6.9718	6.7461	7.28929	6.9593	7.06997	7.00373	6.74397	6.87429
	0.00309	0.0668	41.87	122.43	0.34	ENSMUSG00000040264	Gbp5	TRUE		6e-06	0.000144	402.55	166.21	2.42	ENSMUSG00000050530	Fam171a1			ENSMUSG00000037997	Parp11	8.33528	7.48402	7.85459	7.92944	7.06117	7.24079	7.08172	7.36731	7.21169	6.73924	7.11212	7.17718	6.99457
	3.96e-05	0.00606	16.66	289.23	0.058	ENSMUSG00000079362	Gbp6	TRUE		6.1e-06	0.000145	4.36	25.82	0.17	ENSMUSG00000087281	Gm16015			ENSMUSG00000038172	Ttc39b	9.53254	9.47597	9.46706	9.95458	8.99476	8.9114	9.13159	8.87928	8.82341	8.53573	8.59598	8.35606	8.32456
	3.61e-05	0.00593	90.9	489.29	0.19	ENSMUSG00000040253	Gbp7	TRUE		6.1e-06	0.000145	1496.93	741.44	2.02	ENSMUSG00000041126	H2afv			ENSMUSG00000038213	Tapbpl	8.94727	8.52822	8.98501	9.29916	8.45941	8.31313	8.09762	8.18601	7.61207	8.10466	8.06988	7.96235	7.90129
	0.00034	0.0213	38.58	254.53	0.15	ENSMUSG00000034438	Gbp8	TRUE		6.2e-06	0.000146	23.42	83.61	0.28	ENSMUSG00000033792	Atp7a			ENSMUSG00000038305	Spats2l	9.82234	9.05334	9.28313	9.66679	8.09622	8.86244	8.839	8.04882	8.77978	8.72991	8.97784	8.97966	8.36687
	0.005	0.0831	16.66	55.53	0.3	ENSMUSG00000029298	Gbp9	TRUE		6.3e-06	0.000146	1408.83	2034.11	0.69	ENSMUSG00000048701	Ccdc6			ENSMUSG00000038664	Herc1	9.45277	9.13722	9.26498	9.31007	9.06666	8.89276	8.87047	9.04643	9.06652	8.87165	8.83784	8.80711	8.78038
	0.004082	0.0765	281.08	402.78	0.7	ENSMUSG00000029708	Gcc1	TRUE		6.3e-06	0.000146	395.92	832.46	0.48	ENSMUSG00000001300	Efnb2			ENSMUSG00000039131	Gipc2	11.7542	11.7347	11.8004	11.6562	11.3932	11.0886	11.5075	11.2355	12.1019	12.049	11.662	12.2859	11.961
	0.007033	0.0961	30.89	55.82	0.55	ENSMUSG00000079505	Gm11131	TRUE		6.3e-06	0.000146	399.42	219.67	1.82	ENSMUSG00000003134	Tbc1d8			ENSMUSG00000039193	Nlrc4	10.044	10.4498	10.2167	10.2293	10.7893	10.7498	10.469	10.7062	10.0929	9.6278	9.71307	9.80961	9.68372
	8.3e-05	0.00927	32.06	70.8	0.45	ENSMUSG00000081769	Gm12216	TRUE		6.5e-06	0.000147	3333.98	5091.65	0.65	ENSMUSG00000028656	Cap1			ENSMUSG00000039285	Azi2	11.2044	11.0168	10.8657	11.1758	10.8605	10.6009	10.733	10.6752	10.9404	10.8739	10.5758	10.8759	10.8047
	5.5e-06	0.00188	20.82	694.74	0.03	ENSMUSG00000082292	Gm12250	TRUE		6.6e-06	0.000147	2657.31	1766.67	1.5	ENSMUSG00000025510	Cd151			ENSMUSG00000039501	Znfx1	9.89257	9.21814	9.54213	9.35323	9.23831	9.01059	8.677	8.86436	8.59266	8.74239	8.4503	8.62766	8.6506
	9.4e-05	0.00973	187.01	267.84	0.7	ENSMUSG00000091549	Gm6548	TRUE		6.6e-06	0.000147	8.95	35.87	0.25	ENSMUSG00000068341	Reg3d			ENSMUSG00000039760	Il22ra2	4.09979	5.02784	5.25438	5.06358	4.53129	2.27572	2.74592	2.56368	6.77424	6.41968	6.06933	6.02081	5.19026
	0.001914	0.0546	2623.87	8944.06	0.29	ENSMUSG00000036594	H2-Aa	TRUE		6.6e-06	0.000147	59.99	123.07	0.49	ENSMUSG00000053897	Slc39a8			ENSMUSG00000040033	Stat2	10.119	9.75247	10.0184	9.94347	8.99644	9.40067	8.70364	8.76864	8.78449	8.48804	8.70504	8.54202	8.61355
	0.000627	0.0287	2281.56	8454.23	0.27	ENSMUSG00000073421	H2-Ab1	TRUE		6.4e-06	0.000147	641.5	262.08	2.45	ENSMUSG00000074093	Svip			ENSMUSG00000040195	Tmem194	7.88225	7.77647	7.66024	7.95923	7.70139	6.83141	6.84345	7.12978	7.59857	7.54705	7.47028	7.96784	7.68737
	6.24e-05	0.00836	103.75	437.83	0.24	ENSMUSG00000037649	H2-DMa	TRUE		6.6e-06	0.000147	1113.71	1913.33	0.58	ENSMUSG00000025860	Xiap			ENSMUSG00000040253	Gbp7	8.92191	8.11708	8.81131	9.88787	6.40656	6.89654	6.12415	6.80268	6.41297	6.62309	6.71338	6.00524	6.57096
	0.000163	0.0132	35.25	196.47	0.18	ENSMUSG00000079547	H2-DMb1	TRUE		7.1e-06	0.000158	2278.55	867.02	2.63	ENSMUSG00000021213	Akr1c13			ENSMUSG00000040264	Gbp5	6.29079	6.43881	6.7912	8.22261	4.59609	6.02971	5.13268	5.24176	5.45616	5.28143	5.15255	5.64642	5.95436
	0.000951	0.0371	708.62	2183.77	0.32	ENSMUSG00000060586	H2-Eb1	TRUE		7.3e-06	0.00016	667.27	1021.78	0.65	ENSMUSG00000059883	Irak4			ENSMUSG00000040296	Ddx58	10.7725	9.60661	9.75136	9.63141	9.25558	9.13017	8.81367	9.26745	9.59016	9.50487	9.43274	9.22622	9.60823
	2.53e-05	0.00455	238.24	620.77	0.38	ENSMUSG00000035929	H2-Q4	TRUE		7.3e-06	0.00016	5123.56	2621.53	1.95	ENSMUSG00000044408	Sptssa			ENSMUSG00000040328	Olfr56	6.24635	4.06237	4.59727	5.06358	2.29355		2.58043	2.74792	2.18684	2.34859	2.40936		2.50079
	1e-06	0.000758	70.89	278.2	0.25	ENSMUSG00000073409	H2-Q6	TRUE		7.3e-06	0.00016	801.32	348.35	2.3	ENSMUSG00000001604	Tcea3			ENSMUSG00000040435	Ppp1r15a	6.06755	6.71063	6.61498	5.94079	6.94594	7.53442	7.36423	7.14846	5.79757	6.05011	5.97921	6.42869	6.02081
	1.65e-05	0.00379	99.07	382.93	0.26	ENSMUSG00000060550	H2-Q7	TRUE		7.4e-06	0.000161	14.52	228.27	0.064	ENSMUSG00000015437	Gzmb			ENSMUSG00000040483	Xaf1	8.08442	6.8953	7.0921	6.73095	6.03964	6.42705	5.75217	5.64642	5.7766	5.71457	5.54552	4.96826	6.15887
	0.006727	0.0955	9.8	22.96	0.43	ENSMUSG00000053835	H2-T24	TRUE		7.7e-06	0.000166	1776.7	3004.66	0.59	ENSMUSG00000054693	Adam10			ENSMUSG00000042694	Obfc1	6.95087	6.85307	6.88744	7.03119	7.28735	7.82021	7.38864	7.68535	7.04366	7.23688	7.38448	7.5615	7.61444
	0.002761	0.0633	482.89	626.54	0.77	ENSMUSG00000038664	Herc1	TRUE		7.7e-06	0.000166	3862.24	7322.3	0.53	ENSMUSG00000027422	Rrbp1			ENSMUSG00000042726	Trafd1	10.5154	10.178	10.3222	10.449	9.85498	9.72386	9.39237	9.65242	9.47848	9.61054	9.53807	9.4755	9.29896
	3.4e-06	0.00143	231.6	1973.71	0.12	ENSMUSG00000078920	Ifi47	TRUE		8e-06	0.000171	303.75	662.56	0.46	ENSMUSG00000027843	Ptpn22			ENSMUSG00000042842	Serpinb6b	5.82481	6.30932	5.81632	6.06661	4.93097	4.71813	5.10019	5.433	4.84489	4.55486	5.34859	4.61598	5.03946
	0.000474	0.0248	191.36	1109.45	0.17	ENSMUSG00000034459	Ifit1	TRUE		8.1e-06	0.000172	1062.22	1673.14	0.63	ENSMUSG00000041926	Rnpep			ENSMUSG00000043740	B430306N03Rik	3.98015	4.4611	4.12545	4.23362	4.7984	5.00529	4.68756	4.83967	3.23254	3.92342	3.91806	3.42532	3.54356
	0.000285	0.0187	55.1	196.2	0.28	ENSMUSG00000045932	Ifit2	TRUE		8.1e-06	0.000172	1198.53	1487.75	0.81	ENSMUSG00000029189	Sel1l3			ENSMUSG00000043943	Naalad2	2.3511	3.60109	2.25981	3.62896	4.53129	4.47208	3.90854	4.28438	4.04401	3.68405	3.91806	4.7854	4.57952
	0.000241	0.0168	53.14	136.97	0.39	ENSMUSG00000074896	Ifit3	TRUE		8.6e-06	0.00018	590.08	1481.97	0.4	ENSMUSG00000037661	Gpr160			ENSMUSG00000044456	Rin3	5.95436	6.04791	6.11804	5.96209	6.44375	6.48486	6.60876	6.36138	6.56857	6.6392	6.74901	6.74397	6.89746
	0.00126	0.0447	7.65	36.37	0.21	ENSMUSG00000096464	Ighv2-2	TRUE		8.9e-06	0.000186	1539.81	960.64	1.6	ENSMUSG00000028878	Fam76a			ENSMUSG00000045019	Acer1	7.51869	6.96795	7.01291	6.95209	6.46151	5.50966	5.61952	6.08284	8.02055	8.47438	8.46865	8.73409	8.88804
	0.002635	0.0619	9.46	36.16	0.26	ENSMUSG00000094433	Igkv5-43	TRUE		9.1e-06	0.000189	560.88	279.18	2.01	ENSMUSG00000022231	Sema5a			ENSMUSG00000045216	Hs6st1	8.37197	9.01832	8.73809	8.89361	9.61524	9.44038	9.37003	8.97345	8.0314	8.35825	8.30015	8.39709	8.60086
	3e-07	0.00031	57.56	2208.58	0.026	ENSMUSG00000078853	Igtp	TRUE		9.2e-06	0.000189	353.04	910.85	0.39	ENSMUSG00000027200	Sema6d			ENSMUSG00000045312	Lhfpl2	10.2826	10.7803	10.1472	10.3053	11.0212	11.6459	11.2359	11.121	9.99424	10.0191	9.45633	10.5071	9.96593
	1.9e-05	0.00399	57.39	790.14	0.073	ENSMUSG00000054072	Iigp1	TRUE		9.2e-06	0.000189	409.04	643.29	0.64	ENSMUSG00000040616	Tmem51			ENSMUSG00000045932	Ifit2	7.39405	7.40125	7.07013	8.59927	5.55649	6.18547	5.97283	4.83967	6.18862	5.99334	5.82126	5.5437	5.95436
	0.004214	0.0777	643.86	1072.09	0.6	ENSMUSG00000025498	Irf7	TRUE		9.3e-06	0.00019	1086.28	693.1	1.57	ENSMUSG00000026965	Anapc2			ENSMUSG00000046157	Tmem229b	6.77153	7.28519	7.16006	7.21809	5.98636	6.7287	6.50324	6.49102	6.00524	6.12958	6.01445	6.21804	5.73749
	0.000903	0.0364	387.5	689.88	0.56	ENSMUSG00000002325	Irf9	TRUE		9.4e-06	0.000191	224.9	165.94	1.36	ENSMUSG00000038485	Socs7			ENSMUSG00000046718	Bst2	8.09956	8.29677	8.6859	8.76077	6.27571	7.73509	7.49991	6.96531	5.83569	6.74924	6.72608	6.64879	7.08902
	3.5e-06	0.00143	426.46	2212.44	0.19	ENSMUSG00000046879	Irgm1	TRUE		9.5e-06	0.000192	456.88	1030.46	0.44	ENSMUSG00000035248	Zcchc6			ENSMUSG00000046808	Atp10d	4.77477	4.80095	4.75876	4.97074	4.74031	4.33133	4.21054	4.0659	4.9479	4.75659	4.74882	4.61598	4.53539
	2.1e-06	0.00124	104.71	1383.81	0.076	ENSMUSG00000069874	Irgm2	TRUE		9.6e-06	0.000193	189.32	251.47	0.75	ENSMUSG00000045409	Trim39			ENSMUSG00000046879	Irgm1	11.0995	10.4739	10.8854	11.9869	8.61575	8.96596	8.50937	8.54686	8.69211	8.65927	8.83184	9.00233	8.80294
	0.001012	0.0385	39.22	100.99	0.39	ENSMUSG00000005947	Itgae	TRUE		9.8e-06	0.000196	622.14	1050.45	0.59	ENSMUSG00000009376	Met			ENSMUSG00000048865	Arhgap30	6.15101	6.38318	6.22493	6.70546	5.19264	5.45629	5.83056	5.83056	4.79523	5.73503	5.49271	5.19028	4.88597
	0.005497	0.0864	51.52	114.84	0.45	ENSMUSG00000001281	Itgb7	TRUE		1e-05	0.000199	309.85	677.66	0.46	ENSMUSG00000038582	Pptc7			ENSMUSG00000049401	Ogfr	9.95542	9.44035	9.43926	9.69911	8.86912	9.37923	8.93576	9.23487	9.19696	9.10885	8.9493	9.20982	9.3135
	9.65e-05	0.00973	58.33	208.3	0.28	ENSMUSG00000034271	Jdp2	TRUE		1.01e-05	0.0002	800.1	1996.86	0.4	ENSMUSG00000049502	Dtx3l			ENSMUSG00000050014	Apol10b	7.18266	4.86558	5.99855	6.92877	3.7565	3.81966	4.21054	5.16558	4.46635	4.94445	3.75701	3.61603	3.84539
	0.004682	0.0813	10.04	22.76	0.44	ENSMUSG00000030124	Lag3	TRUE		1.02e-05	0.000201	963.62	379.34	2.54	ENSMUSG00000013523	Bcas1			ENSMUSG00000050628	Ubald2	10.5299	10.3937	10.5625	10.3196	10.9567	10.6761	10.7999	11.2447	10.2789	10.5598	10.7419	10.5003	10.4172
	0.006606	0.0954	1410.28	2053.2	0.69	ENSMUSG00000033880	Lgals3bp	TRUE		1.04e-05	0.000203	8257.73	14358.9	0.58	ENSMUSG00000001156	Mxd1			ENSMUSG00000051034	Zfp11	4.28325	4.52289	4.5499	4.16415	5.39973	5.11242	5.26853	5.01947	4.46635	3.99208	4.19356	4.37295	4.49431
	0.006649	0.0954	1791.39	3284.62	0.55	ENSMUSG00000022587	Ly6e	TRUE		1.04e-05	0.000203	388.71	630.97	0.62	ENSMUSG00000024127	Prepl			ENSMUSG00000052415	Tchh	3.58798	4.63366	4.20609	4.00627	5.19264	5.42755	5.75217	5.1028	5.66323	4.80825	5.38765	5.82126	4.67002
	0.000511	0.026	69.43	41.41	1.68	ENSMUSG00000068205	Macrod2	TRUE		1.05e-05	0.000204	502.63	161.7	3.11	ENSMUSG00000020019	Ntn4			ENSMUSG00000052712	BC004004	9.42958	9.47597	9.6166	9.60286	9.17821	9.26468	9.38156	9.32982	9.7681	9.97102	9.78839	9.8503	9.87517
	0.004314	0.0779	219.05	288.02	0.76	ENSMUSG00000064127	Med14	TRUE		1.06e-05	0.000205	607.38	2426.32	0.25	ENSMUSG00000037820	Tgm2			ENSMUSG00000053835	H2-T24	5.86253	3.96595	3.41305	4.84338	2.29355	2.61147	2.99082	3.44759	3.29688	3.84952	4.26597	3.22853	3.65065
	0.004742	0.0813	22.93	11.1	2.07	ENSMUSG00000061816	Myl1	TRUE		1.07e-05	0.000206	2984.95	1088.42	2.74	ENSMUSG00000024507	Hsd17b4			ENSMUSG00000054072	Iigp1	8.64931	9.11041	9.47014	11.274	5.23608	6.33028	5.23905	6.05979	5.71254	5.94749	6.19253	5.5437	6.32366
	0.005096	0.0832	18.96	7.78	2.44	ENSMUSG00000043943	Naalad2	TRUE		1.11e-05	0.00021	509.94	794.5	0.64	ENSMUSG00000037366	Pafah2			ENSMUSG00000055296	Tmem245	10.0884	10.5125	10.1864	10.2544	10.5134	10.65	10.7431	10.6832	10.4258	10.2935	10.2862	10.2746	10.0993
	0.002195	0.0581	681.3	1011.09	0.67	ENSMUSG00000026946	Nmi	TRUE		1.11e-05	0.00021	547.39	1203.16	0.45	ENSMUSG00000066760	Psg16			ENSMUSG00000056116	H2-T22	9.74526	9.11041	9.57474	9.63141	8.75708	9.02394	8.60376	8.84792	9.11029	9.43879	9.16501	8.99941	9.38628
	0.000612	0.0287	588.82	784.49	0.75	ENSMUSG00000028954	Nub1	TRUE		1.1e-05	0.00021	1692.57	3058.31	0.55	ENSMUSG00000027366	Sppl2a			ENSMUSG00000056708	Ier5	10.0041	10.0216	10.0731	10.2253	10.5723	10.4902	10.4655	10.3355	9.27985	9.6712	9.4016	9.71987	9.44495
	0.00127	0.0447	457.59	2014.72	0.23	ENSMUSG00000025817	Nudt5	TRUE		1.15e-05	0.000217	124.13	462.2	0.27	ENSMUSG00000042677	Zc3h12a			ENSMUSG00000059089	Fcgr4	6.12415	6.53919	6.28328	7.68532	4.86666	5.61766	5.44329	5.67445	5.83569	6.76476	6.74901	6.2849	5.90045
	0.006153	0.0925	104.29	347.11	0.3	ENSMUSG00000032661	Oas3	TRUE		1.16e-05	0.000218	1694.7	2564.22	0.66	ENSMUSG00000006169	Clint1			ENSMUSG00000059866	Tnip2	6.00711	6.55459	6.45244	6.11084	6.72127	6.78957	6.62551	6.73879	5.79757	5.78012	6.08921	5.88952	5.71254
	0.001787	0.0531	174.48	121.99	1.43	ENSMUSG00000042694	Obfc1	TRUE		1.17e-05	0.000219	191.09	343.07	0.56	ENSMUSG00000032508	Myd88			ENSMUSG00000059923	Grb2	10.23	10.226	10.2655	10.2124	10.2725	10.5172	10.5027	10.479	10.086	10.1603	10.1352	10.2529	10.0993
	0.00492	0.083	561.46	794.3	0.71	ENSMUSG00000049401	Ogfr	TRUE		1.2e-05	0.00022	6872.1	2645.15	2.6	ENSMUSG00000026103	Gls			ENSMUSG00000060550	H2-Q7	8.08442	8.32185	8.80642	9.11106	6.80352	6.83141	6.17086	6.87415	6.65717	6.85163	6.59268	6.18225	6.71036
	0.000595	0.0287	5.42	31.83	0.17	ENSMUSG00000040328	Olfr56	TRUE		1.18e-05	0.00022	5.05	19.69	0.26	ENSMUSG00000087439	Gm15788			ENSMUSG00000060579	Fhit	4.63955	4.3737	3.70527	3.75213	4.7984	5.88459	5.13268	4.96986	5.68734	6.22493	5.97921	5.71457	5.73749
	0.00149	0.0485	344.59	523.74	0.66	ENSMUSG00000063268	Parp10	TRUE		1.19e-05	0.00022	1546.08	1008.07	1.53	ENSMUSG00000014402	Tsg101			ENSMUSG00000060586	H2-Eb1	10.1903	10.6904	11.7723	11.7174	8.35007	9.52905	9.21723	9.46956	9.18998	9.88982	10.4044	9.71726	9.45243
	0.001797	0.0531	138.1	238.99	0.58	ENSMUSG00000037997	Parp11	TRUE		1.23e-05	0.000225	131.69	238.77	0.55	ENSMUSG00000020330	Hmmr			ENSMUSG00000060675	Pla2g16	10.5877	8.94302	10.1661	10.399	8.38466	8.14507	8.05272	8.27584	7.6992	7.65506	8.05705	7.83701	7.84855
	0.00013	0.0114	255.12	1041.15	0.25	ENSMUSG00000060675	Pla2g16	TRUE		1.28e-05	0.000232	363.29	517.79	0.7	ENSMUSG00000046138	9930021J03Rik			ENSMUSG00000060802	B2m	14.8027	14.3649	14.7378	14.8562	13.6201	13.524	13.3268	13.5767	13.8536	13.9814	13.5558	13.6037	13.8803
	0.003674	0.0721	250.19	174.74	1.43	ENSMUSG00000031775	Pllp	TRUE		1.3e-05	0.000235	13398.8	7009.13	1.91	ENSMUSG00000019278	Dpep1			ENSMUSG00000061232	H2-K1	14.0891	13.3777	14.1089	13.901	13.0066	12.9705	12.7082	13.059	13.4485	13.8674	13.4861	13.4224	13.4547
	0.00022	0.0165	80.86	217.32	0.37	ENSMUSG00000036833	Pnpla7	TRUE		1.34e-05	0.000241	547.62	872.84	0.63	ENSMUSG00000041654	Slc39a11			ENSMUSG00000061816	Myl1	3.17931	3.08318	4.12545	3.49953	4.00331	4.26191	4.43659	4.68532	4.35145	4.46018	4.95737	4.66411	4.85132
	0.003676	0.0721	125.52	209.13	0.6	ENSMUSG00000037826	Ppm1k	TRUE		1.35e-05	0.000242	1262.94	2452.64	0.51	ENSMUSG00000032115	Hyou1			ENSMUSG00000061979	Wbscr16	7.08249	7.01614	6.88744	6.90376	7.65404	7.65527	7.44889	7.18566	6.94855	6.91773	7.00373	6.88744	6.79196
	0.000532	0.0265	89.01	412.09	0.22	ENSMUSG00000096727	Psmb9	TRUE		1.37e-05	0.000244	689.36	465.48	1.48	ENSMUSG00000032051	Fdx1			ENSMUSG00000063236	1110038F14Rik	8.54265	7.70173	8.48611	8.50215	7.38476	7.14696	7.12573	7.42124	7.14919	7.73662	7.54379	7.49692	7.16824
	1.19e-05	0.00307	1753.23	3050.96	0.57	ENSMUSG00000022216	Psme1	TRUE		1.41e-05	0.000249	104.37	1306.67	0.08	ENSMUSG00000074445	Sprr2a3			ENSMUSG00000063268	Parp10	9.44185	8.61053	9.16544	8.91296	8.45493	8.23785	8.06402	8.48201	8.68402	8.50289	8.5137	8.33855	8.58064
	0.00118	0.0432	1822.76	3468.16	0.53	ENSMUSG00000079197	Psme2	TRUE		1.43e-05	0.000251	526.3	858.89	0.61	ENSMUSG00000050730	Arhgap42			ENSMUSG00000064127	Med14	8.24235	8.23588	8.0818	8.12002	7.88638	7.82832	8.00278	7.69117	7.81449	7.74207	7.76232	7.46539	7.78298
	0.006989	0.0961	109.49	195.46	0.56	ENSMUSG00000026395	Ptprc	TRUE		1.47e-05	0.000254	278.05	545.08	0.51	ENSMUSG00000031731	Ap1g1			ENSMUSG00000066258	Trim12a	8.84808	7.96142	8.1882	8.1512	7.71946	7.33133	7.33185	7.53012	7.3945	7.89993	7.42822	7.28041	7.20164
	0.007046	0.0961	100.88	71.34	1.41	ENSMUSG00000001288	Rarg	TRUE		1.49e-05	0.000254	112.33	202.47	0.55	ENSMUSG00000075229	Ccdc58			ENSMUSG00000066363	Serpina3f	5.41011	5.66468	5.44125	7.26511	2.29355	3.67322	2.58043	2.11349	2.18684	3.38801	2.1617	2.40932	3.14578
	0.00588	0.0903	405.86	499.04	0.81	ENSMUSG00000024491	Rbm27	TRUE		1.48e-05	0.000254	14.43	64.08	0.23	ENSMUSG00000043439	E130012A19Rik			ENSMUSG00000067212	H2-T23	11.063	10.2441	10.8917	10.7274	9.88656	10.0411	9.79442	9.7404	9.93447	10.7221	10.0848	10.0605	10.5492
	0.004351	0.0779	1116.31	1422.76	0.78	ENSMUSG00000028098	Rnf115	TRUE		1.48e-05	0.000254	237.64	401.96	0.59	ENSMUSG00000078974	Sec61g			ENSMUSG00000067813	Xkr9	10.5275	10.0492	10.4782	10.0896	9.5898	9.60974	9.58177	9.8649	10.2084	10.6472	9.98783	9.92879	10.604
	0.000393	0.0229	127.27	330.9	0.38	ENSMUSG00000020641	Rsad2	TRUE		1.46e-05	0.000254	850.16	444.45	1.91	ENSMUSG00000021703	Serinc5			ENSMUSG00000068205	Macrod2	5.65751	5.07324	5.28398	5.47266	5.98636	6.30587	6.19425	5.96924	6.12107	6.43979	6.12958	5.88952	6.02081
	0.00516	0.084	165.44	469.48	0.35	ENSMUSG00000033355	Rtp4	TRUE		1.47e-05	0.000254	2447.25	5758.87	0.42	ENSMUSG00000021036	Sptlc2			ENSMUSG00000068417	Pnp2	11.4312	11.0108	11.3345	11.6415	10.9879	10.5318	10.2899	10.6099	10.3257	10.3548	10.033	9.846	10.1668
	7.12e-05	0.00865	763.47	2528.84	0.3	ENSMUSG00000027639	Samhd1	TRUE		1.54e-05	0.000262	5239.45	2024.05	2.59	ENSMUSG00000022010	Tsc22d1			ENSMUSG00000069874	Irgm2	10.23	9.78162	10.4669	11.2592	5.63362	7.15764	7.08172	6.91773	6.84066	6.29079	6.97149	6.74397	6.75518
	0.002678	0.0625	35.07	72.5	0.48	ENSMUSG00000031101	Sash3	TRUE		1.55e-05	0.000263	669.99	1584.57	0.42	ENSMUSG00000003382	Etv3			ENSMUSG00000070003	Ssbp4	6.83957	7.52531	7.44499	7.17112	7.71946	8.05955	7.78299	7.90953	7.13224	7.13777	7.56389	7.28041	7.31073
	0.005815	0.0897	246.14	358.16	0.69	ENSMUSG00000026307	Scly	TRUE		1.56e-05	0.000263	18.66	98.56	0.19	ENSMUSG00000020469	Myl7			ENSMUSG00000073409	H2-Q6	7.64923	8.08049	8.22912	8.52112	6.01094	6.15101	6.36704	6.18547	5.96371	6.06933	6.01445	6.02081	6.54433
	0.006528	0.0954	19.96	9.24	2.16	ENSMUSG00000032511	Scn5a	TRUE		1.58e-05	0.000265	167.03	359.5	0.46	ENSMUSG00000030760	Acer3			ENSMUSG00000073411	H2-D1	13.6313	13.5773	13.9312	13.8032	13.1807	13.4859	13.3856	13.1727	12.5221	12.9053	12.7078	12.6806	12.8652
	7.09e-05	0.00865	6.33	61.62	0.1	ENSMUSG00000066363	Serpina3f	TRUE		1.61e-05	0.000269	836.65	460.57	1.82	ENSMUSG00000031575	Ash2l			ENSMUSG00000073421	H2-Ab1	12.3321	12.6094	13.7911	13.4492	9.72205	11.2308	11.0975	11.3443	10.8755	11.5887	12.0813	11.396	11.066
	0.000944	0.0371	31	64.19	0.48	ENSMUSG00000042842	Serpinb6b	TRUE		1.62e-05	0.00027	41.14	6.42	6.4	ENSMUSG00000028457	Atp8b5			ENSMUSG00000074896	Ifit3	7.10596	6.76135	7.03508	7.48827	4.93097	6.35692	5.40811	5.26934	6.29808	5.92423	5.62172	5.73519	6.04128
	0.003852	0.0747	70.82	113.03	0.63	ENSMUSG00000022372	Sla	TRUE		1.66e-05	0.000273	786.3	521.68	1.51	ENSMUSG00000013622	Atraid			ENSMUSG00000075010	AW112010	10.1723	10.6334	10.7392	11.2517	9.50178	10.0985	9.96714	9.62713	10.0433	10.114	10.186	10.1906	9.83689
	0.004142	0.0768	204.97	497.05	0.41	ENSMUSG00000026222	Sp100	TRUE		1.65e-05	0.000273	328.22	463.27	0.71	ENSMUSG00000037993	Dhx38			ENSMUSG00000076577	Igkv8-30	4.984	4.96986	5.13043	4.36899	2.8653	3.19637	2.34856	3.17278	4.35145	3.68405	4.26597	4.74581	5.91792
	0.002466	0.061	396.5	702.52	0.56	ENSMUSG00000038305	Spats2l	TRUE		1.67e-05	0.000273	50.05	181.15	0.28	ENSMUSG00000089719	Gm15758			ENSMUSG00000076757	Tcrg-C4	4.20097	4.69568	5.10018	4.7935	3.8924	2.00655	2.86033	3.7095	2.59711	3.84952	3.31662	2.86078	3.75272
	1.04e-05	0.00287	522.67	2519.02	0.21	ENSMUSG00000026104	Stat1	TRUE		1.66e-05	0.000273	277.69	186.91	1.49	ENSMUSG00000031310	Zmym3			ENSMUSG00000078853	Igtp	11.6782	9.99451	10.8326	11.9304	4.7984	6.37203	5.71753	5.9918	5.90245	6.36252	5.54552	5.66468	6.26857
	1.1e-06	0.000758	244.24	1788.04	0.14	ENSMUSG00000037321	Tap1	TRUE		1.71e-05	0.000276	2144.48	4646.33	0.46	ENSMUSG00000044165	Bcl2l15			ENSMUSG00000078920	Ifi47	11.0134	10.1188	10.7731	11.8815	8.0416	8.18977	7.8418	7.93622	7.78299	7.75156	7.44534	7.48201	8.22834
	0.000339	0.0213	236.52	688.64	0.34	ENSMUSG00000024339	Tap2	TRUE		1.7e-05	0.000276	85.74	293.51	0.29	ENSMUSG00000007987	Ift22			ENSMUSG00000079197	Psme2	12.122	11.2255	11.9022	11.7902	10.7524	10.8925	10.8176	11.0864	10.7989	11.031	10.8041	10.3673	10.9371
	0.000383	0.0226	4730.99	7406.99	0.64	ENSMUSG00000024308	Tapbp	TRUE		1.7e-05	0.000276	6049.54	3884.25	1.56	ENSMUSG00000006373	Pgrmc1			ENSMUSG00000079362	Gbp6	7.5432	7.42204	7.96526	9.77381	4.21775	4.33133	2.99082	4.73727	4.35145	3.84952	2.98894	4.4821	4.57952
	0.002052	0.0567	39.78	17.25	2.31	ENSMUSG00000052415	Tchh	TRUE		1.74e-05	0.00028	839.26	1005.09	0.84	ENSMUSG00000005813	Metap1			ENSMUSG00000079363	Gbp4	7.49687	7.37203	7.71668	8.81409	6.06109	4.89358	4.86483	5.24176	5.20717	5.44508	5.06358	5.19028	5.42144
	0.000614	0.0287	300.18	418.65	0.72	ENSMUSG00000001750	Tcirg1	TRUE		1.75e-05	0.00028	1423.39	998.46	1.43	ENSMUSG00000028646	Rragc			ENSMUSG00000079505	Gm11131	6.37455	5.07324	5.87171	5.89125	5.04769	5.05936	4.95655	4.96986	4.62409	4.70444	5.15255	4.9092	5.119
	0.00487	0.0825	9.22	25.95	0.36	ENSMUSG00000076757	Tcrg-C4	TRUE		1.76e-05	0.000281	8.44	35.87	0.24	ENSMUSG00000086706	Gm15848			ENSMUSG00000079547	H2-DMb1	7.11857	6.87992	8.34048	8.13368	4.74031	5.27474	5.29615	6.16657	4.91156	4.90106	5.41873	4.61598	4.93045
	0.003352	0.0703	93.69	201.79	0.46	ENSMUSG00000021281	Tnfaip2	TRUE		1.79e-05	0.000285	511.47	1089.53	0.47	ENSMUSG00000001672	Marveld3			ENSMUSG00000079659	Tmem243	11.2755	11.0334	11.0547	11.2144	10.75	10.5328	10.5027	10.5058	11.2774	11.5574	10.8563	11.3944	11.5214
	6.27e-05	0.00836	753.97	1319.83	0.57	ENSMUSG00000042726	Trafd1	TRUE		1.82e-05	0.000288	6.38	36.81	0.17	ENSMUSG00000024575	Pde6a			ENSMUSG00000081769	Gm12216	6.59415	5.75977	6.11804	6.11084	5.27383	5.05936	4.91107	4.58155	4.87717	5.01868	4.91928	5.131	5.2512
	0.002835	0.064	175.76	312.39	0.56	ENSMUSG00000066258	Trim12a	TRUE		1.83e-05	0.000289	67.08	97.88	0.69	ENSMUSG00000004233	Wars2			ENSMUSG00000082292	Gm12250	10.0266	8.19655	9.58352	9.95458	4.66758	5.94771	4.55031	4.34559	4.11924	4.28382	4.06324	2.86078	4.57952
	0.002072	0.0567	95.4	318.71	0.3	ENSMUSG00000030921	Trim30a	TRUE		1.9e-05	0.000297	405.12	653.75	0.62	ENSMUSG00000035171	1110059E24Rik			ENSMUSG00000091549	Gm6548	8.1824	7.98853	7.95622	8.13368	7.66085	7.60596	7.47639	7.53012	7.39009	7.50423	7.43608	7.72016	7.59902
	5.9e-06	0.00188	13.45	716.25	0.019	ENSMUSG00000035186	Ubd	TRUE		1.9e-05	0.000297	53.98	6.3	8.57	ENSMUSG00000096299	Gm21814			ENSMUSG00000092021	Gbp11	3.40688	4.63366	4.42422	5.26766	3.57818	2.61147	1.71229	2.29333	2.18684	2.56397	2.72594	1.98387	1.67623
	7.68e-05	0.00882	59.19	534.33	0.11	ENSMUSG00000030107	Usp18	TRUE		1.91e-05	0.000298	1095.42	676.27	1.62	ENSMUSG00000049339	Fam134a			ENSMUSG00000094433	Igkv5-43	5.24394	5.63146	4.81066	5.02002	3.7565	3.36642	3.69826	2.29333	2.59711	2.34859	2.98894	4.37295	3.75272
	0.001944	0.0548	500.22	796.38	0.63	ENSMUSG00000023186	Vwa5a	TRUE		1.92e-05	0.000298	49.77	134.41	0.37	ENSMUSG00000033906	Zdhhc15			ENSMUSG00000096464	Ighv2-2	6.04128	3.08318	5.54698	6.06661	2.29355	2.61147	2.99082	1.75396	3.51757	3.50187	2.88278	4.00081	2.86836
	0.004108	0.0765	54.99	147.1	0.37	ENSMUSG00000040483	Xaf1	TRUE		1.94e-05	0.0003	407.24	2593.05	0.16	ENSMUSG00000053113	Socs3			ENSMUSG00000096727	Psmb9	9.01184	7.65359	8.93654	9.1453	7.18333	6.75844	6.38371	7.0273	5.98636	6.48486	6.37805	5.44717	6.63358
	0.002029	0.0567	1880.94	4886.83	0.38	ENSMUSG00000024066	Xdh	TRUE		1.98e-05	0.000301	48.11	128.09	0.38	ENSMUSG00000034329	Brip1			ENSMUSG00000096929	A330023F24Rik	7.21245	6.53919	6.94594	6.43641	7.72868	7.17718	7.83499	7.57167	6.85121	6.43979	6.2618	6.70652	6.10155
	0.007488	0.0995	19.15	33.16	0.58	ENSMUSG00000005267	Zfp287	TRUE		1.97e-05	0.000301	496.43	237.03	2.09	ENSMUSG00000031981	Capn9			ENSMUSG00000097194	9330175E14Rik	5.36758	5.66468	5.40644	5.77096	2.8653	2.27572	1.71229	3.97442	1.75407	3.24868	1.86138	1.98387	2.10782
	0.000169	0.0132	123.78	1870.57	0.066	ENSMUSG00000027514	Zbp1	FALSE		1.96e-05	0.000301	42.9	152.36	0.28	ENSMUSG00000023473	Celsr3
	0.002638	0.0619	289.98	352.61	0.82	ENSMUSG00000018427	Ypel2	FALSE		1.99e-05	0.000301	395.42	152.13	2.6	ENSMUSG00000054619	Mettl7a1
	2.2e-05	0.00413	808.6	6838.3	0.12	ENSMUSG00000020407	Upp1	FALSE		1.97e-05	0.000301	2813.19	4301.56	0.65	ENSMUSG00000030082	Sec61a1
	0.006549	0.0954	48.36	139.47	0.35	ENSMUSG00000032020	Ubash3b	FALSE		2.04e-05	0.000308	415.49	1221.5	0.34	ENSMUSG00000028544	Slc5a9
	0.001481	0.0485	17.52	21.89	0.8	ENSMUSG00000093880	Tmem181c-ps	FALSE		2.08e-05	0.000313	276.53	66.69	4.15	ENSMUSG00000029130	Rnf32
	0.006849	0.0961	3677.54	5758.74	0.64	ENSMUSG00000026149	Tm4sf20	FALSE		2.1e-05	0.000314	244.71	97.77	2.5	ENSMUSG00000060538	Tmem219
	0.005031	0.0831	65.51	148.73	0.44	ENSMUSG00000022847	Thpo	FALSE		2.11e-05	0.000315	258.55	119.11	2.17	ENSMUSG00000038286	Bphl
	0.006009	0.0913	3161.07	7611.35	0.42	ENSMUSG00000026880	Stom	FALSE		2.13e-05	0.000317	576.39	445	1.3	ENSMUSG00000067369	Trmt2b
	0.000893	0.0364	63.07	96.6	0.65	ENSMUSG00000015652	Steap1	FALSE		2.15e-05	0.000318	174.15	587.83	0.3	ENSMUSG00000074345	Tnfaip8l3
	0.003083	0.0668	18	23.08	0.78	ENSMUSG00000043461	Sptssb	FALSE		2.17e-05	0.00032	36.7	138.92	0.26	ENSMUSG00000069227	Gprin1
	8.74e-05	0.00951	13.48	10.71	1.26	ENSMUSG00000050092	Sprr2b	FALSE		2.18e-05	0.000321	907.75	609.82	1.49	ENSMUSG00000019806	Aig1
	0.004704	0.0813	15.11	42.38	0.36	ENSMUSG00000070034	Sp110	FALSE		2.19e-05	0.000321	211.1	376.97	0.56	ENSMUSG00000018405	Mrm1
	0.000105	0.0103	48.59	275.1	0.18	ENSMUSG00000072620	Slfn2	FALSE		2.23e-05	0.000326	11173.6	7368.67	1.52	ENSMUSG00000028618	Tmem59
	0.002822	0.064	52.41	205.36	0.26	ENSMUSG00000041481	Serpina3g	FALSE		2.26e-05	0.000328	66.68	166.78	0.4	ENSMUSG00000026575	Nme7
	0.004326	0.0779	612.28	680.81	0.9	ENSMUSG00000027200	Sema6d	FALSE		2.26e-05	0.000328	4720.31	6485.92	0.73	ENSMUSG00000028961	Pgd
	0.000168	0.0132	61.38	63.67	0.96	ENSMUSG00000001227	Sema6b	FALSE		2.28e-05	0.000329	1568.24	2482.22	0.63	ENSMUSG00000038023	Atp6v0a2
	0.000606	0.0287	894.72	3075.03	0.29	ENSMUSG00000070327	Rnf213	FALSE		2.31e-05	0.000333	166.19	75.57	2.2	ENSMUSG00000057329	Bcl2
	0.003498	0.0716	538.12	1126.26	0.48	ENSMUSG00000028793	Rnf19b	FALSE		2.34e-05	0.000336	394.11	259.96	1.52	ENSMUSG00000028684	Urod
	0.001785	0.0531	2571.89	2250.27	1.14	ENSMUSG00000079516	Reg3a	FALSE		2.39e-05	0.000338	355.13	231.28	1.54	ENSMUSG00000042073	Abhd14b
	0.006093	0.0922	1040.98	1273.99	0.82	ENSMUSG00000037110	Ralgapa2	FALSE		2.39e-05	0.000338	448.68	757.59	0.59	ENSMUSG00000070284	Gmppb
	0.005274	0.0845	474.73	529.15	0.9	ENSMUSG00000027843	Ptpn22	FALSE		2.39e-05	0.000338	317.45	436.25	0.73	ENSMUSG00000031706	Rfx1
	0.00187	0.0537	109.83	89.35	1.23	ENSMUSG00000050737	Ptges	FALSE		2.36e-05	0.000338	857.43	591.76	1.45	ENSMUSG00000021497	Txndc15
	2.6e-06	0.00134	126.79	752.31	0.17	ENSMUSG00000024338	Psmb8	FALSE		2.41e-05	0.00034	1252.64	2465.13	0.51	ENSMUSG00000022680	Pdxdc1
	0.005977	0.0912	861.08	954.26	0.9	ENSMUSG00000066760	Psg16	FALSE		2.47e-05	0.000345	687.47	178.54	3.85	ENSMUSG00000055866	Per2
	0.000663	0.0295	30.08	29.5	1.02	ENSMUSG00000006179	Prss16	FALSE		2.47e-05	0.000345	8.09	45.41	0.18	ENSMUSG00000015957	Wnt11
	0.003001	0.0667	5346.03	6847	0.78	ENSMUSG00000023048	Prr13	FALSE		2.55e-05	0.000355	2890.21	1164.33	2.48	ENSMUSG00000030122	Ptms
	1.43e-05	0.00348	51.33	45.5	1.13	ENSMUSG00000019756	Prl8a1	FALSE		2.6e-05	0.000357	283.76	371.85	0.76	ENSMUSG00000034931	Dhx8
	0.001278	0.0447	832.98	1194.22	0.7	ENSMUSG00000028657	Ppt1	FALSE		2.58e-05	0.000357	1047.97	511	2.05	ENSMUSG00000005125	Ndrg1
	0.004993	0.0831	29.03	66.07	0.44	ENSMUSG00000068245	Phf11d	FALSE		2.6e-05	0.000357	65.04	33.41	1.95	ENSMUSG00000051817	Sox12
	0.004356	0.0779	252.48	332.12	0.76	ENSMUSG00000017715	Pgs1	FALSE		2.59e-05	0.000357	1588.57	2326.11	0.68	ENSMUSG00000029407	Uso1
	0.003559	0.0719	405.72	842.04	0.48	ENSMUSG00000026773	Pfkfb3	FALSE		2.64e-05	0.000359	1215.28	1841.11	0.66	ENSMUSG00000074513	Arfip1
	0.005587	0.0868	61.21	161.89	0.38	ENSMUSG00000078486	Perm1	FALSE		2.64e-05	0.000359	230.45	426.05	0.54	ENSMUSG00000032380	Dapk2
	0.005376	0.0855	40.09	53.3	0.75	ENSMUSG00000075270	Pde11a	FALSE		2.64e-05	0.000359	201.98	72.34	2.79	ENSMUSG00000035878	Hykk
	0.002416	0.061	964.4	2802.89	0.34	ENSMUSG00000034422	Parp14	FALSE		2.65e-05	0.000359	562.74	341.06	1.65	ENSMUSG00000038437	Mllt6
	0.004288	0.0779	551.54	2511.84	0.22	ENSMUSG00000029561	Oasl2	FALSE		2.67e-05	0.000361	288.02	511.79	0.56	ENSMUSG00000048897	Zfp710
	0.001551	0.0501	132.26	306.24	0.43	ENSMUSG00000066861	Oas1g	FALSE		2.72e-05	0.000365	1827.44	3070.28	0.6	ENSMUSG00000027317	Ppp1r14d
	0.002771	0.0633	194.44	233.44	0.83	ENSMUSG00000032109	Nlrx1	FALSE		2.74e-05	0.000366	758.44	1338.46	0.57	ENSMUSG00000028521	Slc35d1
	2e-07	0.00031	19.49	364.46	0.053	ENSMUSG00000074151	Nlrc5	FALSE		2.76e-05	0.000368	257.17	468.66	0.55	ENSMUSG00000030545	Pex11a
	0.004742	0.0813	107.41	279.15	0.38	ENSMUSG00000012519	Mlkl	FALSE		2.79e-05	0.000371	621.14	1407.56	0.44	ENSMUSG00000047728	BC025446
	0.003044	0.0668	108.37	179.68	0.6	ENSMUSG00000034634	Ly6d	FALSE		2.84e-05	0.000374	815.92	1229.15	0.66	ENSMUSG00000026305	Lrrfip1
	0.000574	0.0282	13.29	7.58	1.75	ENSMUSG00000078632	Lrrc37a	FALSE		2.86e-05	0.000374	5.56	129.99	0.043	ENSMUSG00000024471	Myot
	0.007135	0.0965	557.34	1960.68	0.28	ENSMUSG00000037095	Lrg1	FALSE		2.86e-05	0.000374	3012.14	4718.43	0.64	ENSMUSG00000021215	Net1
	0.001299	0.0447	67.99	185.66	0.37	ENSMUSG00000000409	Lck	FALSE		2.85e-05	0.000374	1631.61	715.37	2.28	ENSMUSG00000036503	Rnf13
	0.006703	0.0955	10.94	29.12	0.38	ENSMUSG00000030742	Lat	FALSE		2.85e-05	0.000374	1921.12	4769	0.4	ENSMUSG00000030650	Tmc5
	0.002588	0.0619	213.6	233.44	0.92	ENSMUSG00000040606	Kazn	FALSE		2.89e-05	0.000377	1946.14	2949.28	0.66	ENSMUSG00000004460	Dnajb11
	3.73e-05	0.00593	781.52	2083.33	0.38	ENSMUSG00000041515	Irf8	FALSE		2.9e-05	0.000377	630.99	953.91	0.66	ENSMUSG00000054414	Slc30a7
	0.000474	0.0248	1537.78	3921.94	0.39	ENSMUSG00000018899	Irf1	FALSE		3e-05	0.000386	316.15	556.08	0.57	ENSMUSG00000042410	Agps
	0.000653	0.0293	113.13	1013.54	0.11	ENSMUSG00000070427	Il18bp	FALSE		2.99e-05	0.000386	311.17	448.33	0.69	ENSMUSG00000035069	Oma1
	0.000195	0.0149	15.76	108.3	0.15	ENSMUSG00000028037	Ifi44	FALSE		3.13e-05	0.000402	12261.5	1289.43	9.51	ENSMUSG00000026726	Cubn
	0.000345	0.0213	55.45	471.26	0.12	ENSMUSG00000029798	Herc6	FALSE		3.18e-05	0.000403	3322.18	2146.84	1.55	ENSMUSG00000062908	Acadm
	0.000168	0.0132	69.03	348.53	0.2	ENSMUSG00000068600	Hemt1	FALSE		3.17e-05	0.000403	2245.7	3729.2	0.6	ENSMUSG00000015766	Eps8
	0.001857	0.0537	38.31	404.42	0.095	ENSMUSG00000015437	Gzmb	FALSE		3.16e-05	0.000403	1567	3302.66	0.47	ENSMUSG00000019779	Frk
	0.00407	0.0765	26.75	19.81	1.35	ENSMUSG00000034837	Gnat1	FALSE		3.17e-05	0.000403	1544.84	824.35	1.87	ENSMUSG00000029860	Zyx
	0.002147	0.058	73.96	343.9	0.22	ENSMUSG00000068349	Gml	FALSE		3.2e-05	0.000404	415.36	222.85	1.86	ENSMUSG00000021779	Thrb
	0.000623	0.0287	31.54	399.51	0.079	ENSMUSG00000058163	Gm5431	FALSE		3.22e-05	0.000405	1667.02	2229.79	0.75	ENSMUSG00000004319	Clcn3
	0.001123	0.0415	30.4	44.05	0.69	ENSMUSG00000097220	Gm26599	FALSE		3.22e-05	0.000405	25.69	1423.79	0.018	ENSMUSG00000001670	Tat
	0.003572	0.0719	13.41	16.17	0.83	ENSMUSG00000087281	Gm16015	FALSE		3.25e-05	0.000407	32.4	7.88	4.11	ENSMUSG00000059336	Slc14a1
	0.00246	0.061	11.49	12.07	0.95	ENSMUSG00000087439	Gm15788	FALSE		3.32e-05	0.000413	123.33	190.52	0.65	ENSMUSG00000059288	Cdyl
	0.000452	0.0246	16.04	26.22	0.61	ENSMUSG00000085550	Gm15658	FALSE		3.31e-05	0.000413	55.32	9.35	5.91	ENSMUSG00000023828	Slc22a3
	0.005721	0.0886	1382.22	1347	1.03	ENSMUSG00000075611	Gm11545	FALSE		3.34e-05	0.000415	7.37	58.64	0.13	ENSMUSG00000027224	Duoxa1
	0.003544	0.0719	219.4	820.44	0.27	ENSMUSG00000055978	Fut2	FALSE		3.37e-05	0.000416	2084.17	543.76	3.83	ENSMUSG00000004655	Aqp1
	0.007025	0.0961	514.83	501.35	1.03	ENSMUSG00000003955	Fam162a	FALSE		3.37e-05	0.000416	3068.63	4474.3	0.69	ENSMUSG00000026701	Prdx6
	0.001402	0.0467	36.96	34.29	1.08	ENSMUSG00000043439	E130012A19Rik	FALSE		3.44e-05	0.000423	46.61	84.51	0.55	ENSMUSG00000021697	Depdc1b
	0.001251	0.0447	1097.14	2449.26	0.45	ENSMUSG00000049502	Dtx3l	FALSE		3.46e-05	0.000424	1719.04	1063.87	1.62	ENSMUSG00000008575	Nfib
	0.003452	0.0716	18.19	14.58	1.25	ENSMUSG00000038011	Dnah10	FALSE		3.58e-05	0.000438	245.83	431.28	0.57	ENSMUSG00000033581	Igf2bp2
	0.000631	0.0287	507.83	532.62	0.95	ENSMUSG00000039206	Daglb	FALSE		3.6e-05	0.000439	2723.73	1911.57	1.42	ENSMUSG00000030629	Zfand6
	0.004585	0.0813	12.63	10.04	1.26	ENSMUSG00000096852	Cyp2d12	FALSE		3.64e-05	0.00044	9.16	23.64	0.39	ENSMUSG00000068758	Il3ra
	0.002185	0.0581	460.12	754.97	0.61	ENSMUSG00000035930	Chst4	FALSE		3.63e-05	0.00044	1111.81	1797.06	0.62	ENSMUSG00000035093	Secisbp2l
	0.00174	0.0531	95.45	89.51	1.07	ENSMUSG00000023473	Celsr3	FALSE		3.62e-05	0.00044	1281.5	794.73	1.61	ENSMUSG00000031708	Tecr
	0.007375	0.0986	19.4	78.76	0.25	ENSMUSG00000002033	Cd3g	FALSE		3.73e-05	0.000449	4094.56	15215.2	0.27	ENSMUSG00000074272	Ceacam1
	0.006217	0.0931	4060.35	5593.48	0.73	ENSMUSG00000029084	Cd38	FALSE		3.78e-05	0.000453	134.99	212.77	0.63	ENSMUSG00000033294	Noc4l
	0.001732	0.0531	122.18	149.69	0.82	ENSMUSG00000013483	Card14	FALSE		3.87e-05	0.000457	27.74	74.77	0.37	ENSMUSG00000074647	Fam83c
	0.0036	0.0719	367.42	2740.41	0.13	ENSMUSG00000074892	B3galt5	FALSE		3.88e-05	0.000457	78.83	165.13	0.48	ENSMUSG00000005667	Mthfd2
	0.000439	0.0246	1446.77	2061.9	0.7	ENSMUSG00000055415	Atp10b	FALSE		3.87e-05	0.000457	55.2	22.74	2.43	ENSMUSG00000057058	Skap1
	0.005493	0.0864	242.09	248.12	0.98	ENSMUSG00000024411	Aqp4	FALSE		3.86e-05	0.000457	2723.77	3742.1	0.73	ENSMUSG00000031995	St14
	0.002997	0.0667	1984.98	8042.87	0.25	ENSMUSG00000050982	Apol10a	FALSE		3.86e-05	0.000457	956.07	665.07	1.44	ENSMUSG00000020794	Ube2g1
	0.003347	0.0703	14.7	10.94	1.34	ENSMUSG00000024774	Ankrd22	FALSE		3.97e-05	0.000466	35.71	164.4	0.22	ENSMUSG00000030790	Adm
	0.007072	0.0961	281.59	403.01	0.7	ENSMUSG00000028028	Alpk1	FALSE		4.05e-05	0.000473	130.71	75.94	1.72	ENSMUSG00000031791	Tmem38a
	0.007063	0.0961	122.93	122.33	1	ENSMUSG00000029762	Akr1b8	FALSE		4.07e-05	0.000474	1011.49	1494.87	0.68	ENSMUSG00000033352	Map2k4
	0.001222	0.0443	137.4	190.27	0.72	ENSMUSG00000086474	9130204K15Rik	FALSE		4.13e-05	0.000475	581.56	263.32	2.21	ENSMUSG00000026198	Abcb6
	0.001615	0.051	117.42	581.91	0.2	ENSMUSG00000037145	2210407C18Rik	FALSE		4.13e-05	0.000475	837.14	2415.38	0.35	ENSMUSG00000039217	Il18
										4.12e-05	0.000475	8.51	57.04	0.15	ENSMUSG00000068893	Sprr2a2
										4.19e-05	0.000481	140.02	503.86	0.28	ENSMUSG00000040964	Arhgef10l
										4.22e-05	0.000483	3331.57	1569.07	2.12	ENSMUSG00000022330	Osr2
										4.25e-05	0.000485	886.06	1400.71	0.63	ENSMUSG00000001424	Snd1
										4.37e-05	0.000493	113.44	393.63	0.29	ENSMUSG00000024411	Aqp4
										4.36e-05	0.000493	3369.19	2147.64	1.57	ENSMUSG00000021236	Entpd5
										4.36e-05	0.000493	340.63	526.33	0.65	ENSMUSG00000037703	Lzts3
										4.34e-05	0.000493	531.36	874.16	0.61	ENSMUSG00000032870	Smap2
										4.38e-05	0.000493	51071.4	21444.6	2.38	ENSMUSG00000049350	Zg16
										4.44e-05	0.000495	609.35	1054.95	0.58	ENSMUSG00000032120	C2cd2l
										4.44e-05	0.000495	3653.01	5898.55	0.62	ENSMUSG00000033577	Myo6
										4.41e-05	0.000495	18.05	140.21	0.13	ENSMUSG00000038037	Socs1
										4.44e-05	0.000495	2521.42	1540.92	1.64	ENSMUSG00000036241	Ube2r2
										4.53e-05	0.000501	1264.64	2031.26	0.62	ENSMUSG00000041220	Elovl6
										4.52e-05	0.000501	110.29	225.78	0.49	ENSMUSG00000041671	Pyroxd1
										4.53e-05	0.000501	4.25	150.62	0.028	ENSMUSG00000057465	Saa2
										4.62e-05	0.000505	195.36	2243.59	0.087	ENSMUSG00000079339	Gm14446
										4.58e-05	0.000505	602.97	398	1.51	ENSMUSG00000028383	Hsdl2
										4.6e-05	0.000505	53.69	539.5	0.1	ENSMUSG00000070427	Il18bp
										4.66e-05	0.000506	2083.42	3278.11	0.64	ENSMUSG00000028673	Fuca1
										4.64e-05	0.000506	540.78	323.4	1.67	ENSMUSG00000004558	Ndrg2
										4.65e-05	0.000506	578.11	2013.03	0.29	ENSMUSG00000050747	Trim15
										4.73e-05	0.000512	203.35	291.04	0.7	ENSMUSG00000015747	Vps45
										4.76e-05	0.000514	450.73	1108.75	0.41	ENSMUSG00000033538	Casp4
										4.81e-05	0.000515	5667.35	8643.38	0.66	ENSMUSG00000020368	Canx
										4.79e-05	0.000515	701.45	1385.11	0.51	ENSMUSG00000021831	Ero1l
										4.8e-05	0.000515	927.29	624.49	1.48	ENSMUSG00000029030	Tprgl
										4.9e-05	0.000519	11.88	50.81	0.23	ENSMUSG00000031779	Ccl22
										4.87e-05	0.000519	516.6	1215.97	0.42	ENSMUSG00000061731	Ext1
										4.89e-05	0.000519	1344.77	638.77	2.11	ENSMUSG00000028944	Prkag2
										4.9e-05	0.000519	771.55	1157.13	0.67	ENSMUSG00000027465	Tbc1d20
										4.95e-05	0.000523	46.08	225.63	0.2	ENSMUSG00000096751	Gm21971
	6.57e-05	0.00849	1708.6	1724.6	0.99	ENSMUSG00000095811				5.06e-05	0.000529	631.71	383.14	1.65	ENSMUSG00000032883	Acsl3
										5.06e-05	0.000529	1084.85	2188.24	0.5	ENSMUSG00000073420	Btnl5-ps
										5.07e-05	0.000529	643.61	971.15	0.66	ENSMUSG00000038936	Sccpdh
										5.06e-05	0.000529	334.39	536.28	0.62	ENSMUSG00000069844	Sco1
										5.05e-05	0.000529	137.54	228.06	0.6	ENSMUSG00000042870	Tom1
										5.18e-05	0.000539	526.1	1419.79	0.37	ENSMUSG00000029752	Asns
										5.25e-05	0.000542	1111.55	557.72	1.99	ENSMUSG00000022265	Ank
										5.23e-05	0.000542	1906.98	2559.72	0.74	ENSMUSG00000004530	Coro1c
										5.24e-05	0.000542	187.7	258.78	0.73	ENSMUSG00000022359	Wdyhv1
										5.28e-05	0.000544	812.5	587.75	1.38	ENSMUSG00000028138	Adh5
										5.35e-05	0.00055	832.39	1763.1	0.47	ENSMUSG00000013418	B4galnt2
										5.37e-05	0.000551	92.07	229.08	0.4	ENSMUSG00000054951	9130008F23Rik
										5.41e-05	0.000553	114.01	50.69	2.25	ENSMUSG00000040213	Ccbl2
										5.44e-05	0.000554	176.69	263.66	0.67	ENSMUSG00000024592	C330018D20Rik
										5.43e-05	0.000554	75.08	23.08	3.25	ENSMUSG00000034687	Fras1
										5.47e-05	0.000555	344.7	662.33	0.52	ENSMUSG00000051359	Ncald
										5.51e-05	0.000558	700.21	909.94	0.77	ENSMUSG00000039043	2610034B18Rik
										5.52e-05	0.000558	101.89	158.65	0.64	ENSMUSG00000021339	Mrs2
										5.64e-05	0.000565	2016.57	3982.36	0.51	ENSMUSG00000026003	Acadl
										5.66e-05	0.000565	884.38	565.76	1.56	ENSMUSG00000025791	Pgm2
										5.61e-05	0.000565	443.46	624.11	0.71	ENSMUSG00000062866	Phactr2
										5.66e-05	0.000565	2315.5	3717.6	0.62	ENSMUSG00000020484	Xbp1
										5.62e-05	0.000565	10861.6	5147.09	2.11	ENSMUSG00000037005	Xpnpep2
										5.71e-05	0.000569	533.45	421.45	1.27	ENSMUSG00000020661	Dnmt3a
										5.74e-05	0.00057	1392.2	2297.66	0.61	ENSMUSG00000021025	Nfkbia
										5.8e-05	0.000573	230.15	556.75	0.41	ENSMUSG00000037580	Gch1
										5.78e-05	0.000573	893.91	599.41	1.49	ENSMUSG00000028822	Tmem50a
										5.83e-05	0.000574	1529.66	3328.74	0.46	ENSMUSG00000079516	Reg3a
										5.88e-05	0.000576	51.75	10.04	5.16	ENSMUSG00000036231	Agr3
										5.9e-05	0.000576	529.82	714.7	0.74	ENSMUSG00000021890	Eaf1
										5.89e-05	0.000576	187.1	332.33	0.56	ENSMUSG00000035798	Zdhhc17
										5.93e-05	0.000577	70.88	36.47	1.94	ENSMUSG00000054863	Fam19a5
										5.93e-05	0.000577	796.15	1050.06	0.76	ENSMUSG00000020680	Taf15
										5.99e-05	0.00058	665.27	1056.81	0.63	ENSMUSG00000000159	Igsf5
										6e-05	0.00058	534.91	324.77	1.65	ENSMUSG00000025223	Ldb1
										6.01e-05	0.00058	253.96	336.77	0.75	ENSMUSG00000025340	Rabgef1
										6.09e-05	0.000585	72.21	182.91	0.39	ENSMUSG00000034584	Exph5
										6.09e-05	0.000585	358.84	625.88	0.57	ENSMUSG00000024754	Tmem2
										6.24e-05	0.000592	724.4	981.29	0.74	ENSMUSG00000031974	Abcb10
										6.23e-05	0.000592	127.29	364.42	0.35	ENSMUSG00000020038	Cry1
										6.19e-05	0.000592	400.69	591.09	0.68	ENSMUSG00000042444	Fam63b
										6.17e-05	0.000592	71.2	142.48	0.5	ENSMUSG00000017861	Mybl2
										6.2e-05	0.000592	454.96	562.52	0.81	ENSMUSG00000041957	Pkp2
										6.31e-05	0.000597	151.05	81.52	1.85	ENSMUSG00000068854	Hist2h2be
										6.35e-05	0.000599	651.73	1033.56	0.63	ENSMUSG00000029192	Tbc1d14
										6.44e-05	0.000606	693.3	943.87	0.73	ENSMUSG00000078515	Ddi2
										6.51e-05	0.000611	50.66	160.66	0.32	ENSMUSG00000050737	Ptges
										6.58e-05	0.000614	1737.5	1095.04	1.59	ENSMUSG00000037706	Cd81
										6.56e-05	0.000614	185.86	269.7	0.69	ENSMUSG00000001056	Nhp2
										6.57e-05	0.000614	674.35	1166.37	0.58	ENSMUSG00000032741	Tpcn1
										6.62e-05	0.000616	373.95	255.39	1.46	ENSMUSG00000025260	Hsd17b10
										6.82e-05	0.000633	867.03	332.61	2.61	ENSMUSG00000032788	Pdxk
										6.88e-05	0.000638	8.98	234.81	0.038	ENSMUSG00000036123	Slc9a3
										6.91e-05	0.000639	73.91	123.62	0.6	ENSMUSG00000032041	Tirap
										6.96e-05	0.000642	774.55	458.94	1.69	ENSMUSG00000034168	Irf2bpl
										7e-05	0.000643	536.73	280.05	1.92	ENSMUSG00000022707	Gbe1
										6.98e-05	0.000643	416.21	299.59	1.39	ENSMUSG00000027340	Slc23a2
										7.03e-05	0.000644	299.51	662.07	0.45	ENSMUSG00000027314	Dll4
										7.19e-05	0.000656	27.07	66.27	0.41	ENSMUSG00000040165	Cd209c
										7.17e-05	0.000656	141.28	214.16	0.66	ENSMUSG00000037531	Mrpl47
										7.24e-05	0.000659	1632.14	2297.94	0.71	ENSMUSG00000034707	Gns
										7.3e-05	0.000663	3989.1	1549.99	2.57	ENSMUSG00000023247	Guca2a
										7.36e-05	0.000666	336.25	498	0.68	ENSMUSG00000001229	Dpp9
										7.35e-05	0.000666	654.62	464.93	1.41	ENSMUSG00000006127	Inpp5k
										7.53e-05	0.000675	1823.16	437.94	4.16	ENSMUSG00000033715	Akr1c14
										7.55e-05	0.000675	2140.14	2677.81	0.8	ENSMUSG00000041870	Ankrd13a
										7.52e-05	0.000675	1260.43	1769.77	0.71	ENSMUSG00000040712	Camta2
										7.52e-05	0.000675	5090.73	6635.18	0.77	ENSMUSG00000042638	Gucy2c
										7.55e-05	0.000675	983.46	1592.97	0.62	ENSMUSG00000048707	Tprn
										7.59e-05	0.000676	959.87	563.01	1.7	ENSMUSG00000021211	Akr1c12
										7.57e-05	0.000676	1036.79	1866.05	0.56	ENSMUSG00000032908	Sgpp2
										7.73e-05	0.000687	1895.45	1071.31	1.77	ENSMUSG00000022419	Deptor
										7.8e-05	0.000689	241.78	86.97	2.78	ENSMUSG00000026489	Adck3
										7.79e-05	0.000689	245.17	137.43	1.78	ENSMUSG00000050846	Zfp623
										7.93e-05	0.000699	316.22	204.55	1.55	ENSMUSG00000030946	Lhpp
										7.99e-05	0.000703	1053.03	2908.16	0.36	ENSMUSG00000070777	Ceacam20
										8.02e-05	0.000704	437.55	620.67	0.7	ENSMUSG00000044433	Camsap3
										8.07e-05	0.000707	633.06	426.04	1.49	ENSMUSG00000023991	Foxp4
										8.18e-05	0.000713	49.58	120.42	0.41	ENSMUSG00000093385	A330044P14Rik
										8.16e-05	0.000713	634.35	314.42	2.02	ENSMUSG00000027709	Mccc1
										8.29e-05	0.000717	72.68	170.31	0.43	ENSMUSG00000029762	Akr1b8
										8.27e-05	0.000717	871.16	1820.83	0.48	ENSMUSG00000075611	Gm11545
										8.27e-05	0.000717	382.55	3072.4	0.12	ENSMUSG00000000628	Hk2
										8.28e-05	0.000717	872.13	1521.28	0.57	ENSMUSG00000061411	Nol4l
										8.35e-05	0.000719	62.48	12.74	4.9	ENSMUSG00000057766	Ankrd29
										8.35e-05	0.000719	84.62	38.19	2.22	ENSMUSG00000015396	Cd83
										8.41e-05	0.00072	2158.83	1076.05	2.01	ENSMUSG00000025026	Add3
										8.39e-05	0.00072	836.48	539.09	1.55	ENSMUSG00000003559	As3mt
										8.41e-05	0.00072	881.72	664.04	1.33	ENSMUSG00000062054	Iah1
										8.52e-05	0.000728	6.81	24.12	0.28	ENSMUSG00000026415	Fcamr
										8.56e-05	0.000729	105.68	186.63	0.57	ENSMUSG00000054387	Mdm4
										8.61e-05	0.000731	2000.8	2937.54	0.68	ENSMUSG00000035429	Ptprh
										8.6e-05	0.000731	204.99	316.03	0.65	ENSMUSG00000006456	Rbm14
										8.68e-05	0.000734	647.51	958.05	0.68	ENSMUSG00000070372	Capza1
										8.81e-05	0.000743	1846.6	2555.9	0.72	ENSMUSG00000028792	Ak2
										8.85e-05	0.000745	13467.5	18634.7	0.72	ENSMUSG00000063229	Ldha
										8.93e-05	0.000749	576.44	408.76	1.41	ENSMUSG00000034673	Pbx2
										8.94e-05	0.000749	77.37	40.21	1.92	ENSMUSG00000044367	Slc16a13
										9.23e-05	0.000764	12.97	35.87	0.36	ENSMUSG00000073538	E330020D12Rik
										9.23e-05	0.000764	224.85	310.97	0.72	ENSMUSG00000022095	Fam160b2
										9.19e-05	0.000764	1275.53	1706.78	0.75	ENSMUSG00000038039	Gcc2
										9.16e-05	0.000764	190.53	402.98	0.47	ENSMUSG00000042129	Rassf4
										9.23e-05	0.000764	1931.16	230.18	8.39	ENSMUSG00000027876	Reg4
										9.17e-05	0.000764	2930.71	1609.74	1.82	ENSMUSG00000030688	Stard10
										9.25e-05	0.000765	643.55	109.16	5.9	ENSMUSG00000028957	Per3
										9.34e-05	0.000766	104.87	77	1.36	ENSMUSG00000087497	2810001G20Rik
										9.3e-05	0.000766	1772.97	750.84	2.36	ENSMUSG00000021665	Hexb
										9.33e-05	0.000766	288.23	412.09	0.7	ENSMUSG00000007617	Homer1
										9.4e-05	0.000769	4574.69	2359.25	1.94	ENSMUSG00000021456	Fbp2
										9.46e-05	0.000772	79.65	26.12	3.05	ENSMUSG00000032372	Plscr2
										9.47e-05	0.000772	113.71	185.06	0.61	ENSMUSG00000026126	Ptpn18
										9.52e-05	0.000774	326.5	185.72	1.76	ENSMUSG00000008855	Hdac5
										9.53e-05	0.000774	2388.53	756.12	3.16	ENSMUSG00000031613	Hpgd
										9.61e-05	0.000777	272.42	1038.71	0.26	ENSMUSG00000033213	AA467197
										9.61e-05	0.000777	233.35	833.08	0.28	ENSMUSG00000003955	Fam162a
										9.65e-05	0.000779	39.22	90.58	0.43	ENSMUSG00000051735	Rinl
										9.68e-05	0.00078	122.07	181.73	0.67	ENSMUSG00000032012	Pvrl1
										9.79e-05	0.000784	410.54	236.99	1.73	ENSMUSG00000039347	Atp6v0e2
										9.79e-05	0.000784	43.32	625.21	0.069	ENSMUSG00000023132	Gzma
										9.81e-05	0.000784	380.51	616.64	0.62	ENSMUSG00000071369	Map3k5
										9.75e-05	0.000784	657.25	2089.35	0.31	ENSMUSG00000034422	Parp14
										9.87e-05	0.000788	937.5	1183.13	0.79	ENSMUSG00000022453	Naga
										9.95e-05	0.000791	35.46	16.92	2.1	ENSMUSG00000020150	Gamt
										9.95e-05	0.000791	12.13	528.77	0.023	ENSMUSG00000032068	Plet1
										0.0001	0.000796	26.49	105.39	0.25	ENSMUSG00000032093	Cd3e
										0.000102	0.000802	167.65	242.92	0.69	ENSMUSG00000042148	Cox10
										0.000102	0.000802	685.19	452.92	1.51	ENSMUSG00000030303	Far2
										0.000102	0.000802	208.89	358.28	0.58	ENSMUSG00000040354	Mars
										0.000102	0.000802	151.26	69.32	2.18	ENSMUSG00000039457	Ppl
										0.000102	0.000802	592.09	1080.12	0.55	ENSMUSG00000022964	Tmem50b
										0.000102	0.000803	31.97	106.36	0.3	ENSMUSG00000032020	Ubash3b
										0.000104	0.000811	190.74	322.33	0.59	ENSMUSG00000033902	Mapkbp1
										0.000105	0.00082	1542.26	3161.43	0.49	ENSMUSG00000050199	Lgr4
										0.000106	0.000822	118.77	451.58	0.26	ENSMUSG00000000204	Slfn4
										0.000106	0.000822	7.53	37.26	0.2	ENSMUSG00000024401	Tnf
										0.000107	0.000826	41.66	78.1	0.53	ENSMUSG00000020834	Dhrs13
										0.000107	0.000826	67.41	33.32	2.02	ENSMUSG00000022610	Mapk12
										0.00011	0.000844	730.1	1108.31	0.66	ENSMUSG00000032123	Dpagt1
										0.00011	0.000844	409.26	968.39	0.42	ENSMUSG00000057561	Eif1a
										0.000111	0.000846	1095.44	750.65	1.46	ENSMUSG00000025142	Aspscr1
										0.000111	0.000846	401.57	665.54	0.6	ENSMUSG00000022408	Fam83f
										0.00011	0.000846	518.07	155.69	3.33	ENSMUSG00000034528	Hsd17b13
										0.000111	0.000847	260.27	144.13	1.81	ENSMUSG00000001482	Def8
										0.000111	0.000847	3245.51	5031.31	0.65	ENSMUSG00000027111	Itga6
										0.000112	0.000852	872.2	663.24	1.32	ENSMUSG00000030805	Stx4a
										0.000113	0.000854	38.65	67.6	0.57	ENSMUSG00000085615	A330035P11Rik
										0.000113	0.000854	607.92	2638.75	0.23	ENSMUSG00000019960	Dusp6
										0.000113	0.000854	826.18	1577.05	0.52	ENSMUSG00000021696	Elovl7
										0.000114	0.000854	391.72	535.74	0.73	ENSMUSG00000033021	Gmppa
										0.000113	0.000854	3.72	13.8	0.27	ENSMUSG00000078632	Lrrc37a
										0.000113	0.000854	163.59	330.63	0.49	ENSMUSG00000027333	Smox
										0.000114	0.000855	255.15	419.57	0.61	ENSMUSG00000025534	Gusb
										0.000115	0.000857	274.15	161.04	1.7	ENSMUSG00000039914	Coq10a
										0.000115	0.000857	214.38	436.32	0.49	ENSMUSG00000037697	Ddhd1
										0.000115	0.000857	11541.7	4123.43	2.8	ENSMUSG00000025037	Maoa
										0.000115	0.000857	709.16	1065.25	0.67	ENSMUSG00000032091	Tmprss4
										0.000115	0.000858	246.06	469.95	0.52	ENSMUSG00000045328	Cenpe
										0.000115	0.000858	520.98	377.97	1.38	ENSMUSG00000021417	Eci2
										0.000116	0.000859	1900.19	1011.96	1.88	ENSMUSG00000000184	Ccnd2
										0.000117	0.000867	460.03	245.41	1.87	ENSMUSG00000027198	Ext2
										0.000119	0.000875	1488.41	1855.2	0.8	ENSMUSG00000022711	Pmm2
										0.000119	0.000875	467.03	282.79	1.65	ENSMUSG00000020087	Tysnd1
										0.00012	0.000877	1508.18	207.07	7.28	ENSMUSG00000025091	Pnliprp2
										0.000121	0.000883	195.5	275.49	0.71	ENSMUSG00000049878	Rlf
										0.000121	0.000887	1214.93	3720.67	0.33	ENSMUSG00000066800	Rnasel
										0.000122	0.000888	348.25	202.03	1.72	ENSMUSG00000004567	Mcoln1
										0.000122	0.000888	6296.44	7564.47	0.83	ENSMUSG00000001847	Rac1
										0.000122	0.000888	9.48	51.63	0.18	ENSMUSG00000033107	Rnf125
										0.000123	0.000891	221.98	352.52	0.63	ENSMUSG00000028937	Acot7
										0.000123	0.000891	251.5	547.25	0.46	ENSMUSG00000036943	Rab8b
										0.000125	0.000906	62.52	141.24	0.44	ENSMUSG00000060639	Hist1h4i
										0.000127	0.000909	1088.48	463.08	2.35	ENSMUSG00000034157	Cipc
										0.000127	0.000909	3296.29	4453.44	0.74	ENSMUSG00000040659	Efhd2
										0.000127	0.00091	7.11	87.8	0.081	ENSMUSG00000040026	Saa3
										0.000128	0.000914	421.26	227.51	1.85	ENSMUSG00000042289	Hsd3b7
										0.000128	0.000917	1852.39	2683.26	0.69	ENSMUSG00000021840	Mapk1ip1l
										0.00013	0.000925	53.26	104.65	0.51	ENSMUSG00000023206	Il15ra
										0.00013	0.000925	220.05	361.33	0.61	ENSMUSG00000052056	Zfp217
										0.000131	0.000927	261.09	424.13	0.62	ENSMUSG00000052906	Ubxn8
										0.000131	0.000928	560.26	798.49	0.7	ENSMUSG00000040548	Tex2
										0.000133	0.000938	7.9	20.72	0.38	ENSMUSG00000084372	Gm13988
										0.000135	0.000943	142.37	50.17	2.84	ENSMUSG00000020620	Abca8b
										0.000134	0.000943	228.27	693.52	0.33	ENSMUSG00000071637	Cebpd
										0.000134	0.000943	139.76	368.2	0.38	ENSMUSG00000046841	Ckap4
										0.000135	0.000943	531.96	663.74	0.8	ENSMUSG00000029152	Ociad1
										0.000134	0.000943	14.05	33.87	0.41	ENSMUSG00000079469	Pigb
										0.000134	0.000943	94.77	43.18	2.2	ENSMUSG00000030032	Wdr54
										0.000136	0.00095	4464.11	2692.21	1.66	ENSMUSG00000029273	Sult1d1
										0.000136	0.00095	780.49	580.53	1.34	ENSMUSG00000021156	Zmynd11
										0.000138	0.000954	1393.68	2154.51	0.65	ENSMUSG00000066406	Akap13
										0.000138	0.000954	193.43	266.22	0.73	ENSMUSG00000040697	Dnajc16
										0.000139	0.000954	211.19	305.94	0.69	ENSMUSG00000025078	Nhlrc2
										0.000138	0.000954	3276.84	4619.88	0.71	ENSMUSG00000046062	Ppp1r15b
										0.000138	0.000954	123.83	79.99	1.55	ENSMUSG00000000782	Tcf7
										0.000139	0.000954	864.09	1145.48	0.75	ENSMUSG00000032557	Uba5
										0.000139	0.000954	4078.77	5514.39	0.74	ENSMUSG00000028639	Ybx1
										0.000139	0.000954	264.24	364.03	0.73	ENSMUSG00000041774	Ydjc
										0.000143	0.00098	489.48	1008.56	0.49	ENSMUSG00000042659	Arrdc4
										0.000144	0.000985	243.1	108.01	2.25	ENSMUSG00000053414	Hunk
										0.000145	0.000986	1087.49	827.37	1.31	ENSMUSG00000036817	Sun1
										0.000146	0.000991	1072.91	514.61	2.08	ENSMUSG00000003948	Mmd
										0.000146	0.000991	73.76	178.98	0.41	ENSMUSG00000036459	Wtip
										0.000146	0.000992	62.93	124	0.51	ENSMUSG00000029283	Cdc7
										0.000146	0.000992	385.31	295.28	1.3	ENSMUSG00000030423	Pop4
										0.00015	0.00101	1429.28	984.26	1.45	ENSMUSG00000040459	Arglu1
										0.00015	0.00101	3181.35	3884.35	0.82	ENSMUSG00000040188	Scamp2
										0.000152	0.00102	4.05	19.88	0.2	ENSMUSG00000096852	Cyp2d12
										0.000152	0.00102	316.26	139.43	2.27	ENSMUSG00000055737	Ghr
										0.000151	0.00102	7.53	30.97	0.24	ENSMUSG00000034224	Slc38a8
										0.000154	0.00103	2067.74	3251.39	0.64	ENSMUSG00000020869	Lrrc59
										0.000154	0.00103	475.14	336.52	1.41	ENSMUSG00000024833	Pola2
										0.000156	0.00104	201.02	145.36	1.38	ENSMUSG00000021144	Mta1
										0.000156	0.00104	617.03	326.82	1.89	ENSMUSG00000028494	Plin2
										0.000157	0.00104	790.78	1709.99	0.46	ENSMUSG00000019189	Rnf145
										0.000155	0.00104	1233.68	346.77	3.56	ENSMUSG00000022389	Tef
										0.000158	0.00105	702.66	342.71	2.05	ENSMUSG00000037106	Fer1l6
										0.000159	0.00105	1570.79	906.3	1.73	ENSMUSG00000002222	Rmnd5a
										0.00016	0.00106	271.92	745.72	0.36	ENSMUSG00000039699	Batf2
										0.000161	0.00106	169.57	110	1.54	ENSMUSG00000000876	Pxmp4
										0.000165	0.00108	864.8	434.64	1.99	ENSMUSG00000031714	Gab1
										0.000166	0.00108	673.96	1014.46	0.66	ENSMUSG00000018334	Ksr1
										0.000165	0.00108	204.91	287.63	0.71	ENSMUSG00000020328	Nudcd2
										0.000165	0.00108	143.73	209.84	0.68	ENSMUSG00000031149	Praf2
										0.000165	0.00108	1209.33	1902.95	0.64	ENSMUSG00000024036	Slc37a1
										0.000169	0.00109	487.08	87.92	5.54	ENSMUSG00000002289	Angptl4
										0.000169	0.00109	1882.59	1084.29	1.74	ENSMUSG00000021947	Cryl1
										0.000168	0.00109	2473.36	1471.24	1.68	ENSMUSG00000028271	Gtf2b
										0.000168	0.00109	210.1	619.27	0.34	ENSMUSG00000017713	Tha1
										0.000168	0.00109	801.06	570.97	1.4	ENSMUSG00000040433	Zbtb38
										0.000171	0.0011	27.42	18.27	1.5	ENSMUSG00000090778	Gm3235
										0.000172	0.00111	419.71	180.1	2.33	ENSMUSG00000054252	Fgfr3
										0.000172	0.00111	4434.7	6760.18	0.66	ENSMUSG00000021676	Iqgap2
										0.000174	0.00112	14263.4	7062.07	2.02	ENSMUSG00000029811	Aoc1
										0.000176	0.00113	182.68	252.57	0.72	ENSMUSG00000040263	Klhdc4
										0.000177	0.00113	10.53	26.67	0.39	ENSMUSG00000001131	Timp1
										0.000176	0.00113	478.24	634.33	0.75	ENSMUSG00000089876	Tmem102
										0.000178	0.00114	51.46	183.44	0.28	ENSMUSG00000028527	Ak4
										0.000181	0.00115	567.38	284.54	1.99	ENSMUSG00000024132	Eci1
										0.000181	0.00115	35.31	89.65	0.39	ENSMUSG00000074925	Ptar1
										0.000181	0.00115	61.55	104.57	0.59	ENSMUSG00000058392	Rrp1b
										0.000183	0.00116	600.42	349.73	1.72	ENSMUSG00000073043	Atoh1
										0.000186	0.00117	72.08	275.19	0.26	ENSMUSG00000058435	Btnl4
										0.000185	0.00117	3420.64	6556.8	0.52	ENSMUSG00000003051	Elf3
										0.000187	0.00117	401.08	605.5	0.66	ENSMUSG00000027774	Gfm1
										0.000184	0.00117	277.32	183.4	1.51	ENSMUSG00000010721	Lmbr1
										0.000185	0.00117	1855.52	796.7	2.33	ENSMUSG00000034248	Slc25a37
										0.000185	0.00117	1526.9	722.32	2.11	ENSMUSG00000058756	Thra
										0.000189	0.00118	271.61	155.53	1.75	ENSMUSG00000018920	Cxcl16
										0.000189	0.00118	575.78	842.82	0.68	ENSMUSG00000022141	Nipbl
										0.000192	0.00119	427.77	714.73	0.6	ENSMUSG00000027710	Acad9
										0.000192	0.00119	32.17	120.08	0.27	ENSMUSG00000033987	Dnah17
										0.00019	0.00119	91.9	171.49	0.54	ENSMUSG00000060791	Gmfg
										0.000191	0.00119	120.76	67.82	1.78	ENSMUSG00000002346	Slc25a42
										0.000192	0.00119	700.78	523.42	1.34	ENSMUSG00000036644	Tbc1d9b
										0.000194	0.0012	549.38	998.77	0.55	ENSMUSG00000000915	Hip1r
										0.000195	0.0012	3572.97	4638.72	0.77	ENSMUSG00000020737	Hn1
										0.000197	0.00121	154.26	261.5	0.59	ENSMUSG00000036941	Elac1
										0.000196	0.00121	187.32	94.74	1.98	ENSMUSG00000026096	Osgepl1
										0.000198	0.00122	454.88	617.79	0.74	ENSMUSG00000001419	Mef2d
										0.000199	0.00122	305.2	487.14	0.63	ENSMUSG00000031024	St5
										0.0002	0.00122	1213.97	1517.8	0.8	ENSMUSG00000058254	Tspan7
										0.000201	0.00123	361.65	267.66	1.35	ENSMUSG00000017978	Cadps2
										0.000202	0.00123	167.43	480.74	0.35	ENSMUSG00000018983	E2f2
										0.000203	0.00123	288.08	219.44	1.31	ENSMUSG00000037339	Fam53a
										0.000204	0.00123	1909.14	965.05	1.98	ENSMUSG00000044156	Hepacam2
										0.000201	0.00123	457.24	226.59	2.02	ENSMUSG00000064215	Ifi27
										0.000203	0.00123	812.51	609.65	1.33	ENSMUSG00000002416	Ndufb2
										0.000202	0.00123	991.22	1364.74	0.73	ENSMUSG00000030774	Pak1
										0.000202	0.00123	325.97	416.99	0.78	ENSMUSG00000038611	Phrf1
										0.000204	0.00123	422.44	243.5	1.73	ENSMUSG00000004952	Rasa4
										0.000201	0.00123	81.89	39.51	2.07	ENSMUSG00000047264	Zfp358
										0.000207	0.00124	1196.53	1985.52	0.6	ENSMUSG00000031803	B3gnt3
										0.000205	0.00124	29.87	9.26	3.23	ENSMUSG00000032292	Nr2e3
										0.000207	0.00124	346.41	260.64	1.33	ENSMUSG00000029012	Orc5
										0.000209	0.00126	3408.94	2033.8	1.68	ENSMUSG00000054452	Aes
										0.000213	0.00126	49.28	5.59	8.82	ENSMUSG00000010796	Asz1
										0.000211	0.00126	391.41	209.91	1.86	ENSMUSG00000078566	Bnip3
										0.000211	0.00126	2633.58	3997.09	0.66	ENSMUSG00000033060	Lmo7
										0.000212	0.00126	292.22	591.93	0.49	ENSMUSG00000066148	Prpf4
										0.00021	0.00126	1214.56	1745.34	0.7	ENSMUSG00000030539	Sema4b
										0.000211	0.00126	193.3	289.32	0.67	ENSMUSG00000045795	Whamm
										0.000214	0.00127	671.55	133.19	5.04	ENSMUSG00000032348	Gsta4
										0.000218	0.00129	604.63	397.71	1.52	ENSMUSG00000035847	Ids
										0.000218	0.00129	2635.81	3682.28	0.72	ENSMUSG00000027377	Mall
										0.000219	0.00129	7.99	43.07	0.19	ENSMUSG00000020682	Mmp28
										0.000219	0.00129	276.8	509.24	0.54	ENSMUSG00000032584	Mst1r
										0.000218	0.00129	263.49	362.61	0.73	ENSMUSG00000072889	Nfxl1
										0.000221	0.0013	1994.53	610.41	3.27	ENSMUSG00000027187	Cat
										0.000225	0.00131	138.69	457.86	0.3	ENSMUSG00000056737	Capg
										0.000225	0.00131	3285.89	4753.67	0.69	ENSMUSG00000027808	Serp1
										0.000224	0.00131	5.42	25.5	0.21	ENSMUSG00000032065	Tex12
										0.000224	0.00131	260.25	170	1.53	ENSMUSG00000027189	Trim44
										0.000226	0.00132	900.15	635.58	1.42	ENSMUSG00000027597	Ahcy
										0.000226	0.00132	9.92	46	0.22	ENSMUSG00000027313	Chac1
										0.000226	0.00132	199.38	333.5	0.6	ENSMUSG00000043831	Lysmd4
										0.000228	0.00132	1155.38	1660.59	0.7	ENSMUSG00000069662	Marcks
										0.000227	0.00132	4481.37	12640.3	0.35	ENSMUSG00000029188	Slc34a2
										0.000227	0.00132	472.29	744.12	0.63	ENSMUSG00000034075	Zdhhc5
										0.000231	0.00133	428.79	534.89	0.8	ENSMUSG00000074212	Dnajb14
										0.000231	0.00133	5.7	18.62	0.31	ENSMUSG00000028864	Hgf
										0.000231	0.00133	2013.33	446.85	4.51	ENSMUSG00000027801	Tm4sf4
										0.000233	0.00134	169.77	359.42	0.47	ENSMUSG00000054520	Sh3bp2
										0.000236	0.00135	273	159.96	1.71	ENSMUSG00000000732	Icosl
										0.000239	0.00137	614.41	862.1	0.71	ENSMUSG00000036698	Ago2
										0.000241	0.00137	344.85	689.73	0.5	ENSMUSG00000021408	Ripk1
										0.00024	0.00137	383.92	547.26	0.7	ENSMUSG00000042364	Snx18
										0.000238	0.00137	25.17	6.16	4.08	ENSMUSG00000063434	Sorcs3
										0.000239	0.00137	380.33	714.3	0.53	ENSMUSG00000019850	Tnfaip3
										0.000243	0.00138	802.79	1577.53	0.51	ENSMUSG00000019872	Smpdl3a
										0.000244	0.00139	262	131.45	1.99	ENSMUSG00000022822	Abcc5
										0.000245	0.00139	564.88	820.9	0.69	ENSMUSG00000032477	Cdc25a
										0.000248	0.00141	19.97	74.03	0.27	ENSMUSG00000042828	Trim72
										0.000251	0.00142	57.01	107.53	0.53	ENSMUSG00000040345	Arhgap9
										0.000251	0.00142	2394.86	3563.4	0.67	ENSMUSG00000035852	Misp
										0.000254	0.00144	255.01	483	0.53	ENSMUSG00000009585	Apobec3
										0.000257	0.00145	2820.11	4844.03	0.58	ENSMUSG00000060904	Arl1
										0.000257	0.00145	159.17	235.12	0.68	ENSMUSG00000033871	Ppargc1b
										0.000264	0.00148	1912.69	3139.93	0.61	ENSMUSG00000032786	Alas1
										0.000264	0.00148	4410.4	7127.18	0.62	ENSMUSG00000034101	Ctnnd1
										0.000267	0.00148	21.49	44.94	0.48	ENSMUSG00000052557	Gan
										0.000263	0.00148	112.72	304.11	0.37	ENSMUSG00000074259	Gramd2
										0.000265	0.00148	1802.37	2429.08	0.74	ENSMUSG00000018932	Map2k3
										0.000265	0.00148	206.99	284.85	0.73	ENSMUSG00000020775	Mrpl38
										0.000265	0.00148	625.47	431.32	1.45	ENSMUSG00000022353	Mtss1
										0.000265	0.00148	216.82	155.63	1.39	ENSMUSG00000020553	Pctp
										0.000263	0.00148	642.02	454.17	1.41	ENSMUSG00000030035	Wbp1
										0.000269	0.00149	436.86	642.36	0.68	ENSMUSG00000028617	Lrrc42
										0.000269	0.00149	140.88	105.74	1.33	ENSMUSG00000038116	Phf20
										0.000269	0.00149	1240.56	42.5	29.19	ENSMUSG00000040134	Rdh7
										0.000271	0.0015	107.05	44.84	2.39	ENSMUSG00000036242	3632451O06Rik
										0.000273	0.0015	284.63	192.11	1.48	ENSMUSG00000025241	Fyco1
										0.000272	0.0015	122.73	237.68	0.52	ENSMUSG00000057215	Gm15514
										0.000273	0.0015	236.75	144.16	1.64	ENSMUSG00000010362	Rdm1
										0.000273	0.0015	74.55	124.19	0.6	ENSMUSG00000069910	Spdl1
										0.000272	0.0015	1195.91	890.89	1.34	ENSMUSG00000093904	Tomm20
										0.000271	0.0015	1641.48	2222.14	0.74	ENSMUSG00000059263	Usp47
										0.000277	0.00151	692.49	1009.41	0.69	ENSMUSG00000014418	Hps5
										0.00028	0.00152	508.3	358.63	1.42	ENSMUSG00000041530	Ago1
										0.000281	0.00152	500.9	845.09	0.59	ENSMUSG00000044447	Dock5
										0.000278	0.00152	357.85	431.48	0.83	ENSMUSG00000031148	Gpkow
										0.000279	0.00152	270.1	460.29	0.59	ENSMUSG00000020522	Mfap3
										0.000278	0.00152	189.77	40.14	4.73	ENSMUSG00000070704	Ugt2b36
										0.000279	0.00152	556.29	866.97	0.64	ENSMUSG00000045210	Vcpip1
										0.000282	0.00153	34.69	170.77	0.2	ENSMUSG00000028262	Clca2
										0.000284	0.00153	21.35	71.04	0.3	ENSMUSG00000060012	Kif13b
										0.000282	0.00153	4391.37	5560.34	0.79	ENSMUSG00000028249	Sdcbp
										0.000282	0.00153	3026.53	3853.28	0.79	ENSMUSG00000017615	Tnfaip1
										0.000281	0.00153	267.42	372.7	0.72	ENSMUSG00000002984	Tomm40
										0.000285	0.00154	33.55	62.97	0.53	ENSMUSG00000047635	2810006K23Rik
										0.000287	0.00154	512.57	301.13	1.7	ENSMUSG00000027605	Acss2
										0.000287	0.00154	1655.25	1941.81	0.85	ENSMUSG00000021610	Clptm1l
										0.000288	0.00155	209.46	144.55	1.45	ENSMUSG00000037049	Smpd1
										0.00029	0.00155	313.64	234.38	1.34	ENSMUSG00000027272	Ubr1
										0.000292	0.00156	77.72	119.52	0.65	ENSMUSG00000070315	4930581F22Rik
										0.000293	0.00156	58.15	186.33	0.31	ENSMUSG00000025006	Sorbs1
										0.000292	0.00156	305.32	409	0.75	ENSMUSG00000016757	Ttll12
										0.000293	0.00156	563.66	413.86	1.36	ENSMUSG00000061410	Zcchc14
										0.000299	0.00159	210.86	114.72	1.84	ENSMUSG00000029490	Mfsd7a
										0.000303	0.00161	157.41	213.42	0.74	ENSMUSG00000021993	Mipep
										0.000305	0.00162	411.11	167.04	2.46	ENSMUSG00000068742	Cry2
										0.000311	0.00164	18.11	5.36	3.38	ENSMUSG00000031698	Mylk3
										0.00031	0.00164	110.13	233.87	0.47	ENSMUSG00000045871	Slitrk6
										0.000312	0.00165	10.86	22.48	0.48	ENSMUSG00000038011	Dnah10
										0.000314	0.00165	862.24	1272.21	0.68	ENSMUSG00000022500	Litaf
										0.000313	0.00165	1216.07	615.93	1.97	ENSMUSG00000041120	Nbl1
										0.000317	0.00166	1086.39	654.22	1.66	ENSMUSG00000038502	Ptov1
										0.000317	0.00167	510.11	930.35	0.55	ENSMUSG00000021109	Hif1a
										0.000324	0.00169	9.3	19.73	0.47	ENSMUSG00000085295	4930430E12Rik
										0.000326	0.00169	2352.2	1077.18	2.18	ENSMUSG00000006538	Ihh
										0.000324	0.00169	255.55	354.66	0.72	ENSMUSG00000061273	Mmgt1
										0.000322	0.00169	3933.28	5405.02	0.73	ENSMUSG00000035441	Myo1d
										0.000325	0.00169	2561.26	3732.38	0.69	ENSMUSG00000021427	Ssr1
										0.000324	0.00169	39.89	62.15	0.64	ENSMUSG00000060950	Trmt61a
										0.00033	0.00171	144.18	295.53	0.49	ENSMUSG00000061132	Blnk
										0.00033	0.00171	365.62	460.46	0.79	ENSMUSG00000038009	Dnajc22
										0.00033	0.00171	310.36	415.78	0.75	ENSMUSG00000040687	Madd
										0.000335	0.00172	147.83	107.5	1.38	ENSMUSG00000039989	Cbx4
										0.000335	0.00172	281.32	500.12	0.56	ENSMUSG00000027160	Ccdc34
										0.000333	0.00172	614.31	144.7	4.25	ENSMUSG00000074882	Cyp2c68
										0.000333	0.00172	250.22	405.59	0.62	ENSMUSG00000049686	Orai1
										0.000335	0.00172	1249.19	824.22	1.52	ENSMUSG00000020027	Socs2
										0.000335	0.00172	617.05	986.72	0.63	ENSMUSG00000037926	Ssh2
										0.000338	0.00173	240.02	287.91	0.83	ENSMUSG00000025512	Chid1
										0.000337	0.00173	287.48	643.68	0.45	ENSMUSG00000023272	Creld2
										0.000338	0.00173	1249.21	1955.73	0.64	ENSMUSG00000038970	Lmtk2
										0.000341	0.00174	634.39	44.52	14.25	ENSMUSG00000071178	Serpina1b
										0.000341	0.00174	116.29	166.92	0.7	ENSMUSG00000023940	Sgol1
										0.000342	0.00175	74.72	21.6	3.46	ENSMUSG00000030256	Bhlhe41
										0.000343	0.00175	852.37	1012.99	0.84	ENSMUSG00000055239	Kcmf1
										0.000347	0.00177	220.97	154.65	1.43	ENSMUSG00000042903	Foxo4
										0.000347	0.00177	402.89	169.94	2.37	ENSMUSG00000068874	Selenbp1
										0.000356	0.0018	29.69	157.47	0.19	ENSMUSG00000052212	Cd177
										0.000355	0.0018	2332.05	3820.86	0.61	ENSMUSG00000075703	Ept1
										0.000355	0.0018	15.13	52.03	0.29	ENSMUSG00000089697	Gm15947
										0.00036	0.00181	580.25	902.14	0.64	ENSMUSG00000020300	Cpeb4
										0.000361	0.00181	12.12	51.56	0.23	ENSMUSG00000068227	Il2rb
										0.000358	0.00181	42.07	79.06	0.53	ENSMUSG00000054770	Kctd18
										0.00036	0.00181	278.38	435.43	0.64	ENSMUSG00000031381	Piga
										0.000361	0.00181	41.42	67.58	0.61	ENSMUSG00000038046	Rnmtl1
										0.000359	0.00181	2239	2883.63	0.78	ENSMUSG00000027940	Tpm3
										0.000365	0.00183	96.78	48.57	1.99	ENSMUSG00000032578	Cish
										0.00037	0.00185	14851.2	21019.7	0.71	ENSMUSG00000028217	Cdh17
										0.00037	0.00185	602.42	921.07	0.65	ENSMUSG00000027346	Gpcpd1
										0.000368	0.00185	285.54	101.4	2.82	ENSMUSG00000034353	Ramp1
										0.000372	0.00186	2673.51	1739.48	1.54	ENSMUSG00000029472	Anapc5
										0.000373	0.00186	281.26	184.17	1.53	ENSMUSG00000028601	Echdc2
										0.000373	0.00186	360.29	251.48	1.43	ENSMUSG00000029598	Plbd2
										0.000372	0.00186	606.84	429.5	1.41	ENSMUSG00000015711	Prune
										0.000372	0.00186	420.4	271.64	1.55	ENSMUSG00000024511	Rab27b
										0.000377	0.00187	22.06	57.01	0.39	ENSMUSG00000038987	1700019L03Rik
										0.000378	0.00187	1181.37	2895.77	0.41	ENSMUSG00000018899	Irf1
										0.000378	0.00187	785.23	1176.76	0.67	ENSMUSG00000024913	Lrp5
										0.000376	0.00187	149.41	32.99	4.53	ENSMUSG00000025243	Slc6a20b
										0.000383	0.00189	48.43	173.42	0.28	ENSMUSG00000032656	41701
										0.000383	0.00189	990.7	1281.6	0.77	ENSMUSG00000036985	Zdhhc9
										0.000385	0.0019	2523.91	3347.87	0.75	ENSMUSG00000032434	Cmtm6
										0.000385	0.0019	2604.98	3137.45	0.83	ENSMUSG00000032116	Stt3a
										0.000388	0.00191	615.97	436.65	1.41	ENSMUSG00000019920	Lims1
										0.000389	0.00191	426.25	260.41	1.64	ENSMUSG00000096956	Snhg18
										0.000396	0.00194	11.19	42.6	0.26	ENSMUSG00000085298	F730035M05Rik
										0.000398	0.00194	82.75	26.88	3.08	ENSMUSG00000051323	Pcdh19
										0.000398	0.00194	12803.8	19473.4	0.66	ENSMUSG00000029322	Plac8
										0.000399	0.00194	96.58	207.58	0.47	ENSMUSG00000036553	Sh3tc1
										0.000398	0.00194	6223.91	14597.8	0.43	ENSMUSG00000020062	Slc5a8
										0.000402	0.00195	390.34	522.28	0.75	ENSMUSG00000033628	Pik3c3
										0.000402	0.00195	1191.65	492.44	2.42	ENSMUSG00000026360	Rgs2
										0.000401	0.00195	637.53	1668.12	0.38	ENSMUSG00000079523	Tmsb10
										0.000406	0.00196	16.17	31.32	0.52	ENSMUSG00000093916	Gm379
										0.000406	0.00196	1398.39	362.38	3.86	ENSMUSG00000006641	Slc5a6
										0.000408	0.00197	118.62	358.01	0.33	ENSMUSG00000074715	Ccl28
										0.000409	0.00197	1245.86	1792.08	0.7	ENSMUSG00000020841	Cpd
										0.000407	0.00197	1894.54	3936.57	0.48	ENSMUSG00000022575	Gsdmd
										0.000411	0.00197	1088.13	669.04	1.63	ENSMUSG00000042035	Igsf3
										0.000409	0.00197	736.03	1066.66	0.69	ENSMUSG00000027429	Sec23b
										0.000407	0.00197	7.71	19.91	0.39	ENSMUSG00000051457	Spn
										0.00041	0.00197	7503.31	10455.6	0.72	ENSMUSG00000025544	Tm9sf2
										0.000413	0.00198	394.07	271.5	1.45	ENSMUSG00000058886	Deaf1
										0.000413	0.00198	3975.28	4928.39	0.81	ENSMUSG00000028434	Epb4.1l4b
										0.000416	0.00199	1814.12	977.14	1.86	ENSMUSG00000028093	Acp6
										0.000416	0.00199	85.9	24.59	3.49	ENSMUSG00000020732	Rab37
										0.000417	0.00199	858.31	1134.42	0.76	ENSMUSG00000036825	Ssx2ip
										0.000422	0.00201	152.85	20.14	7.59	ENSMUSG00000062410	Hsd3b3
										0.000423	0.00201	396.19	748.12	0.53	ENSMUSG00000038518	Jarid2
										0.000426	0.00202	798.74	459.28	1.74	ENSMUSG00000066026	Dhrs3
										0.000424	0.00202	533.44	424.66	1.26	ENSMUSG00000013736	Trnt1
										0.000429	0.00203	75.41	117.28	0.64	ENSMUSG00000000295	Hddc2
										0.000429	0.00203	199.88	265.51	0.75	ENSMUSG00000036860	Mrpl55
										0.000429	0.00203	925.81	392.64	2.36	ENSMUSG00000023452	Pisd
										0.000429	0.00203	34.97	74.77	0.47	ENSMUSG00000024548	Setbp1
										0.000433	0.00204	1759.63	1044.93	1.68	ENSMUSG00000040268	Plekha1
										0.000432	0.00204	298.08	476.84	0.63	ENSMUSG00000037896	Rcor1
										0.000432	0.00204	6.78	25.01	0.27	ENSMUSG00000078664	Sprr2a1
										0.000436	0.00205	14.83	33.89	0.44	ENSMUSG00000073094	Smim9
										0.000436	0.00205	914.92	633.54	1.44	ENSMUSG00000020422	Tns3
										0.00044	0.00206	15.42	32.09	0.48	ENSMUSG00000054385	Ceacam2
										0.000439	0.00206	445.74	287.84	1.55	ENSMUSG00000040511	Pvr
										0.000444	0.00207	111.61	288.87	0.39	ENSMUSG00000097615	Gm2061
										0.000443	0.00207	5258.45	2801.08	1.88	ENSMUSG00000055044	Pdlim1
										0.000445	0.00208	545.16	426.72	1.28	ENSMUSG00000030678	Maz
										0.000449	0.00209	35.41	13.85	2.56	ENSMUSG00000036186	Fam69b
										0.000451	0.0021	172.15	101.59	1.69	ENSMUSG00000020085	Aifm2
										0.000452	0.0021	401.72	226.52	1.77	ENSMUSG00000041773	Enc1
										0.000451	0.0021	708.22	899.32	0.79	ENSMUSG00000071646	Mta2
										0.000454	0.00211	196.15	253.21	0.77	ENSMUSG00000055491	Pprc1
										0.000458	0.00212	48.21	148.19	0.33	ENSMUSG00000016028	Celsr1
										0.000456	0.00212	1696.77	974	1.74	ENSMUSG00000030541	Idh2
										0.000463	0.00213	110.27	196.33	0.56	ENSMUSG00000042225	Ammecr1
										0.000462	0.00213	962.97	1864.42	0.52	ENSMUSG00000038859	Baiap2l1
										0.00046	0.00213	78.53	17.82	4.41	ENSMUSG00000038550	Ciart
										0.00046	0.00213	14.15	34.29	0.41	ENSMUSG00000034837	Gnat1
										0.000462	0.00213	931.77	648.8	1.44	ENSMUSG00000022553	Maf1
										0.000461	0.00213	484.75	383.63	1.26	ENSMUSG00000025373	Rnf41
										0.000465	0.00214	246.51	168.59	1.46	ENSMUSG00000045639	Zfp629
										0.000469	0.00215	474.09	1499.82	0.32	ENSMUSG00000067297	2010002M12Rik
										0.000469	0.00215	126.93	208.1	0.61	ENSMUSG00000031984	2810004N23Rik
										0.00047	0.00215	225.59	457.38	0.49	ENSMUSG00000053175	Bcl3
										0.000472	0.00216	2641.03	1529.4	1.73	ENSMUSG00000020267	Hint1
										0.000473	0.00216	354.2	478.21	0.74	ENSMUSG00000042700	Sipa1l1
										0.000474	0.00216	311.69	405.66	0.77	ENSMUSG00000034674	Tdg
										0.000477	0.00217	125.61	199.73	0.63	ENSMUSG00000015653	Steap2
										0.00048	0.00218	57.46	111.87	0.51	ENSMUSG00000073598	1700066B19Rik
										0.00048	0.00218	207.48	148.3	1.4	ENSMUSG00000029471	Camkk2
										0.000483	0.00219	816.1	577.24	1.41	ENSMUSG00000062822	4833420G17Rik
										0.000481	0.00219	265.52	440.46	0.6	ENSMUSG00000020122	Egfr
										0.000487	0.00221	7796.7	4036.51	1.93	ENSMUSG00000035561	Aldh1b1
										0.000494	0.00224	3822.17	7935.38	0.48	ENSMUSG00000061666	Gdpd1
										0.000494	0.00224	120.81	325.84	0.37	ENSMUSG00000025161	Slc16a3
										0.000498	0.00225	255.59	120.21	2.13	ENSMUSG00000068551	Zfp467
										0.000502	0.00226	1554.96	1012.09	1.54	ENSMUSG00000020190	Mknk2
										0.000499	0.00226	1721.62	2413.73	0.71	ENSMUSG00000037965	Zc3h7a
										0.000511	0.0023	494.25	660.92	0.75	ENSMUSG00000029238	Clock
										0.000512	0.00231	931.66	516.49	1.8	ENSMUSG00000032349	Elovl5
										0.000514	0.00231	3578.68	5074.55	0.71	ENSMUSG00000026277	Stk25
										0.000513	0.00231	2554.93	3525.06	0.72	ENSMUSG00000070544	Top1
										0.000516	0.00232	96.07	17.04	5.64	ENSMUSG00000025196	Cpn1
										0.000522	0.00233	1261.99	5303.01	0.24	ENSMUSG00000050982	Apol10a
										0.00052	0.00233	2008.33	3733.97	0.54	ENSMUSG00000007041	Clic1
										0.000523	0.00233	32.38	61.51	0.53	ENSMUSG00000026806	Ddx31
										0.000519	0.00233	46.46	105.82	0.44	ENSMUSG00000086907	Gm15298
										0.000523	0.00233	123.51	27.52	4.49	ENSMUSG00000035606	Ky
										0.00052	0.00233	862.1	652.01	1.32	ENSMUSG00000030967	Zranb1
										0.000529	0.00234	9.96	27.27	0.37	ENSMUSG00000073102	Drc1
										0.000528	0.00234	193.29	104.65	1.85	ENSMUSG00000018537	Pcgf2
										0.000527	0.00234	1300.38	1690.15	0.77	ENSMUSG00000038170	Pde4dip
										0.000525	0.00234	13.02	112.36	0.12	ENSMUSG00000049892	Rasd1
										0.000528	0.00234	384.69	170.87	2.25	ENSMUSG00000000948	Snrpn
										0.000532	0.00235	194.85	246.54	0.79	ENSMUSG00000031683	Lsm6
										0.000532	0.00235	1733.25	2899.86	0.6	ENSMUSG00000032575	Manf
										0.000534	0.00236	2066.5	3266.52	0.63	ENSMUSG00000061665	Cd2ap
										0.000536	0.00236	1342.09	2185.74	0.61	ENSMUSG00000017057	Il13ra1
										0.000536	0.00236	516.36	665.38	0.78	ENSMUSG00000022750	Klhl22
										0.000536	0.00236	27.14	16.89	1.61	ENSMUSG00000028004	Npy2r
										0.000534	0.00236	1725.76	946.45	1.82	ENSMUSG00000031173	Otc
										0.000533	0.00236	2185.64	1434.4	1.52	ENSMUSG00000056851	Pcbp2
										0.000542	0.00238	10.92	42.59	0.26	ENSMUSG00000085840	Gm11261
										0.000541	0.00238	153.33	114.98	1.33	ENSMUSG00000029676	Pot1a
										0.000552	0.00241	57.15	264.2	0.22	ENSMUSG00000096965	3300005D01Rik
										0.000551	0.00241	8.76	17.53	0.5	ENSMUSG00000024774	Ankrd22
										0.00055	0.00241	164.72	77.29	2.13	ENSMUSG00000034245	Hdac11
										0.000556	0.00243	1056.72	1441.36	0.73	ENSMUSG00000028436	Dcaf12
										0.000557	0.00243	771.7	278.45	2.77	ENSMUSG00000058135	Gstm1
										0.00056	0.00244	102.96	162.78	0.63	ENSMUSG00000021392	Nol8
										0.000561	0.00244	979.69	1596.62	0.61	ENSMUSG00000024105	Themis3
										0.000562	0.00245	5116.17	6633.45	0.77	ENSMUSG00000026123	Plekhb2
										0.000567	0.00246	1039.14	1376.56	0.75	ENSMUSG00000062070	Pgk1
										0.000565	0.00246	29.25	18.64	1.57	ENSMUSG00000033720	Sfxn5
										0.000572	0.00248	711.86	507.42	1.4	ENSMUSG00000041560	Gltscr2
										0.000573	0.00248	40.9	164.25	0.25	ENSMUSG00000026069	Il1rl1
										0.00058	0.00251	13.52	25.6	0.53	ENSMUSG00000085189	Gm11963
										0.000582	0.00251	122.2	195.53	0.62	ENSMUSG00000039621	Prex1
										0.000583	0.00251	634.76	418.2	1.52	ENSMUSG00000059323	Tonsl
										0.00058	0.00251	171.65	242.9	0.71	ENSMUSG00000021115	Vrk1
										0.000586	0.00253	44.86	25.08	1.79	ENSMUSG00000042770	Hebp1
										0.000592	0.00254	125.5	72.46	1.73	ENSMUSG00000028327	1300002K09Rik
										0.000591	0.00254	368.39	194.65	1.89	ENSMUSG00000037211	Spry1
										0.000594	0.00255	11.69	105.25	0.11	ENSMUSG00000074768	Bhmt
										0.000594	0.00255	22.75	5.92	3.85	ENSMUSG00000089996	Tmsb15b2
										0.000601	0.00257	386.2	233.05	1.66	ENSMUSG00000021033	Gstz1
										0.000599	0.00257	4.65	146.78	0.032	ENSMUSG00000022650	Retnlb
										0.000601	0.00257	391.16	251.2	1.56	ENSMUSG00000015112	Slc25a13
										0.000603	0.00258	322.31	112.32	2.87	ENSMUSG00000026832	Cytip
										0.000606	0.00259	8.01	17.03	0.47	ENSMUSG00000089951	Gm14435
										0.000608	0.00259	103.12	155.05	0.67	ENSMUSG00000020273	Papolg
										0.000608	0.00259	34.18	55.1	0.62	ENSMUSG00000052033	Pfdn4
										0.000616	0.00261	3294.8	1407.03	2.34	ENSMUSG00000047501	Cldn4
										0.000614	0.00261	4.58	47.13	0.097	ENSMUSG00000023176	Cpn2
										0.000613	0.00261	520.42	3097.06	0.17	ENSMUSG00000020407	Upp1
										0.000614	0.00261	1259.03	1884.93	0.67	ENSMUSG00000020128	Vps54
										0.000621	0.00263	211.88	466.86	0.45	ENSMUSG00000042460	C1galt1
										0.000627	0.00264	1038.75	1274.52	0.82	ENSMUSG00000025234	Arih1
										0.000628	0.00264	986.25	1579.41	0.62	ENSMUSG00000031778	Cx3cl1
										0.000626	0.00264	1747.23	2184.79	0.8	ENSMUSG00000024456	Diap1
										0.000623	0.00264	5.15	27.12	0.19	ENSMUSG00000042102	Dmgdh
										0.000629	0.00264	513.69	272.76	1.88	ENSMUSG00000037260	Hgsnat
										0.000629	0.00264	1427.31	837.33	1.7	ENSMUSG00000028756	Pink1
										0.000626	0.00264	850.41	1180.04	0.72	ENSMUSG00000023232	Serinc2
										0.000626	0.00264	1011.75	1635.52	0.62	ENSMUSG00000046456	Tmem150b
										0.00063	0.00265	253.38	371.63	0.68	ENSMUSG00000041341	Atg2b
										0.000633	0.00265	1223.34	747.6	1.64	ENSMUSG00000050931	Sgms2
										0.000639	0.00266	8871.88	30190.2	0.29	ENSMUSG00000074195	AI747448
										0.000637	0.00266	126.59	224.73	0.56	ENSMUSG00000062421	Arf2
										0.000642	0.00266	941.57	640.46	1.47	ENSMUSG00000039145	Camk1d
										0.000634	0.00266	488.65	157.23	3.11	ENSMUSG00000026170	Cyp27a1
										0.000642	0.00266	585.45	699.16	0.84	ENSMUSG00000014859	E2f4
										0.000642	0.00266	1528.83	1161.35	1.32	ENSMUSG00000034708	Grn
										0.00064	0.00266	866.01	1047.24	0.83	ENSMUSG00000050965	Prkca
										0.000639	0.00266	57.89	30.64	1.89	ENSMUSG00000035274	Tpbg
										0.000641	0.00266	1027.81	1382.48	0.74	ENSMUSG00000029826	Zc3hav1
										0.000649	0.00269	3998.68	6762.52	0.59	ENSMUSG00000020048	Hsp90b1
										0.000652	0.0027	708.88	467.85	1.52	ENSMUSG00000024193	Phf1
										0.000655	0.00271	43.79	84.72	0.52	ENSMUSG00000029352	Crybb3
										0.000655	0.00271	3191.24	1454.32	2.19	ENSMUSG00000020458	Rtn4
										0.00066	0.00273	275.88	196.84	1.4	ENSMUSG00000047789	Slc38a9
										0.000668	0.00275	613.37	973.54	0.63	ENSMUSG00000020846	Fam101b
										0.000668	0.00275	2312.64	1412.31	1.64	ENSMUSG00000022564	Grina
										0.000672	0.00276	582.43	706.01	0.82	ENSMUSG00000042502	Cd2bp2
										0.000672	0.00276	1214.19	128.37	9.46	ENSMUSG00000059824	Dbp
										0.000672	0.00276	879.39	1119.79	0.79	ENSMUSG00000033885	Pxk
										0.00067	0.00276	612.56	367.55	1.67	ENSMUSG00000043587	Pxylp1
										0.000677	0.00277	438.7	276.77	1.59	ENSMUSG00000034108	Ccs
										0.000677	0.00277	829.42	600.13	1.38	ENSMUSG00000055723	Rras2
										0.000682	0.00279	125.44	220.11	0.57	ENSMUSG00000029202	Pds5a
										0.000683	0.00279	309.79	613.5	0.5	ENSMUSG00000026640	Plxna2
										0.000685	0.0028	390.67	513.04	0.76	ENSMUSG00000036450	Hif1an
										0.000686	0.0028	111.44	206.96	0.54	ENSMUSG00000035049	Rrp12
										0.00069	0.00281	342.66	548.88	0.62	ENSMUSG00000037999	Arap2
										0.000692	0.00281	18.16	34.11	0.53	ENSMUSG00000083899	Gm12346
										0.000692	0.00281	238.14	346.98	0.69	ENSMUSG00000042570	Mier2
										0.000698	0.00282	2355.58	1079.77	2.18	ENSMUSG00000022026	Olfm4
										0.000697	0.00282	937.26	1677.09	0.56	ENSMUSG00000040128	Pnrc1
										0.000697	0.00282	332.51	459.68	0.72	ENSMUSG00000053886	Sh2d4a
										0.000694	0.00282	509.4	720.86	0.71	ENSMUSG00000024077	Strn
										0.000699	0.00282	221.02	93.56	2.36	ENSMUSG00000028860	Sytl1
										0.000695	0.00282	886.93	1162.46	0.76	ENSMUSG00000037487	Ubr5
										0.000697	0.00282	788.9	507.22	1.56	ENSMUSG00000020894	Vamp2
										0.000702	0.00283	987.18	1237.65	0.8	ENSMUSG00000035173	A630007B06Rik
										0.000705	0.00284	32.23	100.01	0.32	ENSMUSG00000031822	Gse1
										0.000709	0.00285	17.68	42.62	0.41	ENSMUSG00000091575	2010016I18Rik
										0.00071	0.00285	27.22	58.86	0.46	ENSMUSG00000005580	Adcy9
										0.000707	0.00285	64.94	41.79	1.55	ENSMUSG00000032607	Amt
										0.000709	0.00285	96.66	152.61	0.63	ENSMUSG00000047221	Fam185a
										0.000709	0.00285	1674.9	342.75	4.89	ENSMUSG00000040147	Maob
										0.00071	0.00285	12.61	87.09	0.14	ENSMUSG00000032690	Oas2
										0.000711	0.00285	82.8	152.89	0.54	ENSMUSG00000020495	Smg8
										0.000714	0.00286	32.93	73.44	0.45	ENSMUSG00000040329	Il7
										0.000723	0.00288	57.92	35.13	1.65	ENSMUSG00000086568	9130020K20Rik
										0.000721	0.00288	1131.01	637.26	1.77	ENSMUSG00000022550	Adck5
										0.00072	0.00288	209.77	379.38	0.55	ENSMUSG00000035547	Capn5
										0.000724	0.00288	177.4	309.79	0.57	ENSMUSG00000002297	Dbf4
										0.000724	0.00288	816.11	1049.69	0.78	ENSMUSG00000003752	Itpkc
										0.000727	0.00289	392.34	296.83	1.32	ENSMUSG00000001999	Blvra
										0.000733	0.0029	78.22	34.92	2.24	ENSMUSG00000032500	Dclk3
										0.00073	0.0029	592.08	444.17	1.33	ENSMUSG00000026843	Fubp3
										0.000733	0.0029	272.35	199.67	1.36	ENSMUSG00000052917	Senp7
										0.000731	0.0029	194.27	124.26	1.56	ENSMUSG00000031808	Slc27a1
										0.000731	0.0029	136.62	79.67	1.71	ENSMUSG00000054723	Vmac
										0.000744	0.00292	793.38	1098.49	0.72	ENSMUSG00000068011	2510049J12Rik
										0.000742	0.00292	1170.04	1603.82	0.73	ENSMUSG00000019302	Atp6v0a1
										0.000742	0.00292	48.42	30.92	1.57	ENSMUSG00000021306	Gpr137b
										0.000741	0.00292	1130.9	2664.23	0.42	ENSMUSG00000034607	Pof1b
										0.000745	0.00292	362.71	489.94	0.74	ENSMUSG00000035529	Prdm4
										0.000739	0.00292	190.66	263.12	0.72	ENSMUSG00000014504	Srp19
										0.000739	0.00292	261.39	355.92	0.73	ENSMUSG00000026718	Stam
										0.00074	0.00292	26.45	17.83	1.48	ENSMUSG00000032625	Thsd7a
										0.000739	0.00292	49.77	115.39	0.43	ENSMUSG00000024349	Tmem173
										0.00075	0.00293	1851.94	1033.6	1.79	ENSMUSG00000010025	Aldh3a2
										0.000748	0.00293	95.17	55.49	1.71	ENSMUSG00000038893	Fam117a
										0.00075	0.00293	584.81	421.16	1.39	ENSMUSG00000003099	Ppp5c
										0.00075	0.00293	70.4	120.21	0.59	ENSMUSG00000035898	Uba6
										0.000749	0.00293	134.81	81.09	1.66	ENSMUSG00000040557	Wbscr27
										0.000753	0.00294	285.35	794.18	0.36	ENSMUSG00000070348	Ccnd1
										0.000754	0.00294	96.77	174.44	0.55	ENSMUSG00000040010	Slc7a5
										0.000758	0.00295	117.99	155.48	0.76	ENSMUSG00000021079	Timm9
										0.000765	0.00298	29.26	64.63	0.45	ENSMUSG00000061533	Cep128
										0.000771	0.003	165.01	263.15	0.63	ENSMUSG00000033453	Adamts15
										0.000772	0.003	333.08	198.16	1.68	ENSMUSG00000029326	Enoph1
										0.000774	0.00301	1819.87	874.46	2.08	ENSMUSG00000021775	Nr1d2
										0.00078	0.00302	119.45	202.21	0.59	ENSMUSG00000041219	Arhgap11a
										0.000783	0.00302	2143.21	2639.44	0.81	ENSMUSG00000018707	Dync1h1
										0.000783	0.00302	492.16	626.25	0.79	ENSMUSG00000042211	Fbxo38
										0.000782	0.00302	92.8	154.01	0.6	ENSMUSG00000022385	Gtse1
										0.000779	0.00302	899.02	576.78	1.56	ENSMUSG00000029470	P2rx4
										0.000787	0.00303	754.73	1514.33	0.5	ENSMUSG00000090946	Ccdc71l
										0.000787	0.00303	737.51	922.4	0.8	ENSMUSG00000055839	Tceb2
										0.000791	0.00305	1758.9	2904.28	0.61	ENSMUSG00000026029	Casp8
										0.000793	0.00305	5241.71	1639.24	3.2	ENSMUSG00000021794	Glud1
										0.000794	0.00305	1255.22	1750.5	0.72	ENSMUSG00000042644	Itpr3
										0.000798	0.00306	322.71	213.69	1.51	ENSMUSG00000073684	2610002J02Rik
										0.000796	0.00306	1188.66	2043.78	0.58	ENSMUSG00000031681	Smad1
										0.000804	0.00308	57.01	6.93	8.22	ENSMUSG00000074639	BC089597
										0.000806	0.00308	66.68	103.24	0.65	ENSMUSG00000061458	Nol10
										0.000805	0.00308	114.29	201.87	0.57	ENSMUSG00000024613	Tcof1
										0.000811	0.00309	65.24	7.41	8.8	ENSMUSG00000035486	Plk5
										0.000809	0.00309	549.06	1138.25	0.48	ENSMUSG00000024521	Pmaip1
										0.000809	0.00309	168.73	367.81	0.46	ENSMUSG00000026979	Psd4
										0.000813	0.0031	1666.83	2700.63	0.62	ENSMUSG00000055447	Cd47
										0.000816	0.00311	658.52	1021.75	0.64	ENSMUSG00000021279	Cdc42bpb
										0.000816	0.00311	348.62	599.46	0.58	ENSMUSG00000040339	Fam102b
										0.000818	0.00311	10.79	19.71	0.55	ENSMUSG00000050295	Foxc1
										0.000827	0.00313	572.53	426.88	1.34	ENSMUSG00000005362	Crbn
										0.000823	0.00313	373.83	243.12	1.54	ENSMUSG00000059325	Hopx
										0.000827	0.00313	29.31	8.35	3.51	ENSMUSG00000031576	Kcnu1
										0.000829	0.00314	142.06	99.4	1.43	ENSMUSG00000059791	Nrm
										0.000828	0.00314	101.36	162.98	0.62	ENSMUSG00000038736	Nudcd1
										0.000832	0.00315	170.88	117.98	1.45	ENSMUSG00000002504	Slc9a3r2
										0.000834	0.00315	939.27	1353.65	0.69	ENSMUSG00000024750	Zfand5
										0.000837	0.00316	214.62	125.42	1.71	ENSMUSG00000032766	Gng11
										0.000842	0.00317	12465.8	18920.3	0.66	ENSMUSG00000024313	Mep1b
										0.000842	0.00317	1902.05	2430.51	0.78	ENSMUSG00000031422	Morf4l2
										0.000841	0.00317	149.07	258.51	0.58	ENSMUSG00000026107	Nabp1
										0.000844	0.00317	69.56	115.98	0.6	ENSMUSG00000033991	Ttc37
										0.000846	0.00318	133.76	89.5	1.49	ENSMUSG00000040706	Agmat
										0.000849	0.00318	702.46	949.91	0.74	ENSMUSG00000005481	Ddx39
										0.000848	0.00318	333.58	192.09	1.74	ENSMUSG00000037750	Fam222b
										0.00085	0.00318	236.05	387.72	0.61	ENSMUSG00000029217	Tec
										0.000854	0.0032	498.07	346.38	1.44	ENSMUSG00000055553	Kxd1
										0.000858	0.00321	323.34	179.62	1.8	ENSMUSG00000030621	Me3
										0.000863	0.00322	1114.27	613.83	1.82	ENSMUSG00000040703	Cyp2s1
										0.000863	0.00322	30.5	10.06	3.03	ENSMUSG00000001901	Kcnh6
										0.000862	0.00322	78.77	210.19	0.37	ENSMUSG00000012519	Mlkl
										0.000865	0.00322	516.55	251.21	2.06	ENSMUSG00000042675	Ypel3
										0.000871	0.00324	37.24	22.35	1.67	ENSMUSG00000046658	Zfp316
										0.000874	0.00325	1195.24	1483.67	0.81	ENSMUSG00000026924	Sec16a
										0.000879	0.00327	4.66	20.53	0.23	ENSMUSG00000047898	Ccr4
										0.000882	0.00328	15285.8	7113.65	2.15	ENSMUSG00000020029	Nudt4
										0.000886	0.00329	12.46	29.55	0.42	ENSMUSG00000023033	Scn8a
										0.00089	0.0033	236.05	391.32	0.6	ENSMUSG00000019139	Isyna1
										0.000893	0.00331	79.27	46.95	1.69	ENSMUSG00000052751	Repin1
										0.000899	0.00333	3534.64	11225.7	0.31	ENSMUSG00000058624	Gda
										0.000908	0.00335	266.79	373.24	0.71	ENSMUSG00000020740	Gga3
										0.000906	0.00335	1516.49	1837.51	0.83	ENSMUSG00000052681	Rap1b
										0.000907	0.00335	298.59	590.25	0.51	ENSMUSG00000022769	Sdf2l1
										0.000914	0.00337	560.43	409.88	1.37	ENSMUSG00000034189	Hsdl1
										0.000914	0.00337	1304.54	916.42	1.42	ENSMUSG00000039263	Npepl1
										0.000916	0.00337	5356.07	6867.57	0.78	ENSMUSG00000036606	Plxnb2
										0.00092	0.00338	120.45	335.37	0.36	ENSMUSG00000052776	Oas1a
										0.000924	0.00339	315.51	237.8	1.33	ENSMUSG00000048787	Dcun1d3
										0.000924	0.00339	825.36	468.98	1.76	ENSMUSG00000044017	Gpr133
										0.000926	0.00339	520.78	893.19	0.58	ENSMUSG00000028771	Ptpn12
										0.000931	0.00341	813.76	610.47	1.33	ENSMUSG00000031987	Egln1
										0.000929	0.00341	2162.71	2730.82	0.79	ENSMUSG00000061950	Ppp4r1
										0.000934	0.00341	372.8	235.77	1.58	ENSMUSG00000018750	Zbtb4
										0.000936	0.00342	3106.91	2023.24	1.54	ENSMUSG00000028405	Aco1
										0.000939	0.00342	259.53	151.59	1.71	ENSMUSG00000030272	Camk1
										0.000938	0.00342	1087.27	630.63	1.72	ENSMUSG00000059409	Ppp2r5d
										0.000942	0.00343	842.29	1045.02	0.81	ENSMUSG00000085208	Brip1os
										0.000945	0.00344	883.16	1707.72	0.52	ENSMUSG00000048905	4930539E08Rik
										0.000944	0.00344	216.69	294.83	0.73	ENSMUSG00000015501	Hivep2
										0.000947	0.00344	1036.84	678.83	1.53	ENSMUSG00000020232	Hmg20b
										0.000945	0.00344	77.2	220.28	0.35	ENSMUSG00000048911	Rnf24
										0.000951	0.00345	664.14	352.2	1.89	ENSMUSG00000024747	Aldh1a7
										0.000955	0.00346	737.07	482.29	1.53	ENSMUSG00000025764	Jade1
										0.00096	0.00348	1035.54	1591.44	0.65	ENSMUSG00000028671	Gale
										0.00096	0.00348	793.51	581.42	1.36	ENSMUSG00000034424	Gcsh
										0.000975	0.00352	86.57	23.83	3.63	ENSMUSG00000057400	Ces1c
										0.000983	0.00355	133.07	197.92	0.67	ENSMUSG00000089774	Slc5a3
										0.000991	0.00357	554.59	1119.95	0.5	ENSMUSG00000035498	Cdcp1
										0.000991	0.00357	276.73	153.28	1.81	ENSMUSG00000026961	Lrrc26
										0.000991	0.00357	1359.27	2802.1	0.49	ENSMUSG00000021640	Naip1
										0.000998	0.00359	256.44	180.35	1.42	ENSMUSG00000025217	Btrc
										0.001003	0.0036	71.83	40.68	1.77	ENSMUSG00000040502	41707
										0.001008	0.00361	628.89	442.54	1.42	ENSMUSG00000026836	Acvr1
										0.001007	0.00361	1183.92	1491.91	0.79	ENSMUSG00000028416	Bag1
										0.001008	0.00361	14.67	29.79	0.49	ENSMUSG00000025650	Col7a1
										0.001013	0.00362	908.52	1478.95	0.61	ENSMUSG00000047368	Abhd17b
										0.001015	0.00362	234.15	161.14	1.45	ENSMUSG00000043510	Hscb
										0.00101	0.00362	36.29	22.57	1.61	ENSMUSG00000062175	Tgif2
										0.001011	0.00362	791	538.84	1.47	ENSMUSG00000048546	Tob2
										0.001018	0.00363	131.02	282.14	0.46	ENSMUSG00000020527	Myo19
										0.001021	0.00364	45.49	100.32	0.45	ENSMUSG00000031387	Renbp
										0.00103	0.00367	8043.25	12104.1	0.66	ENSMUSG00000026864	Hspa5
										0.00103	0.00367	1242.51	757.25	1.64	ENSMUSG00000025856	Pdgfa
										0.001032	0.00367	649	1256.96	0.52	ENSMUSG00000030471	Zdhhc13
										0.001039	0.00369	26.49	13.77	1.92	ENSMUSG00000079450	3110007F17Rik
										0.001038	0.00369	319.41	468.59	0.68	ENSMUSG00000037851	Iars
										0.00105	0.00373	1023.22	743.62	1.38	ENSMUSG00000026554	Dcaf8
										0.001051	0.00373	586.01	416.23	1.41	ENSMUSG00000037235	Mxd4
										0.001053	0.00373	32.96	147.36	0.22	ENSMUSG00000072620	Slfn2
										0.001056	0.00374	252.95	404.03	0.63	ENSMUSG00000040225	Prrc2c
										0.001061	0.00375	377.88	564.63	0.67	ENSMUSG00000031156	Slc35a2
										0.001063	0.00376	657.3	821.34	0.8	ENSMUSG00000035021	Baz1a
										0.001066	0.00376	82.09	168.27	0.49	ENSMUSG00000051439	Cd14
										0.001068	0.00376	1239.38	912.45	1.36	ENSMUSG00000026113	Inpp4a
										0.001066	0.00376	1797.36	2269.28	0.79	ENSMUSG00000029381	Shroom3
										0.001072	0.00377	1348	1851.81	0.73	ENSMUSG00000057789	Bak1
										0.001075	0.00377	1877.27	2997.28	0.63	ENSMUSG00000037408	Cnnm4
										0.001074	0.00377	190.91	39.57	4.82	ENSMUSG00000003949	Hlf
										0.001074	0.00377	33.76	61.46	0.55	ENSMUSG00000040441	Slc26a10
										0.001072	0.00377	46.63	180.94	0.26	ENSMUSG00000044827	Tlr1
										0.001076	0.00377	42.17	124.28	0.34	ENSMUSG00000027995	Tlr2
										0.001077	0.00377	26.03	52.07	0.5	ENSMUSG00000044452	Zfp507
										0.00108	0.00378	265.46	399.03	0.67	ENSMUSG00000023026	Dip2b
										0.001083	0.00378	4.2	17.13	0.25	ENSMUSG00000042655	Fam159b
										0.00108	0.00378	1148.41	1568.81	0.73	ENSMUSG00000063410	Stk24
										0.001089	0.0038	641	378.76	1.69	ENSMUSG00000028919	Arhgef19
										0.001102	0.00383	3567.65	5301.6	0.67	ENSMUSG00000024331	Dsc2
										0.001102	0.00383	106.16	181.91	0.58	ENSMUSG00000026271	Gpr35
										0.0011	0.00383	24.14	103.11	0.23	ENSMUSG00000021612	Slc6a18
										0.001101	0.00383	146.43	87.77	1.67	ENSMUSG00000014243	Zswim7
										0.001104	0.00384	71.14	33.09	2.15	ENSMUSG00000064325	Hhip
										0.001108	0.00385	6.11	16.16	0.38	ENSMUSG00000079499	6530402F18Rik
										0.001111	0.00385	268.97	201.76	1.33	ENSMUSG00000044475	Ascc1
										0.001111	0.00385	44.06	71.05	0.62	ENSMUSG00000089875	Etohd2
										0.001115	0.00386	422.17	194.15	2.17	ENSMUSG00000026259	Ngef
										0.001125	0.00389	154.23	118.48	1.3	ENSMUSG00000024948	Map4k2
										0.001124	0.00389	2107.03	1299.36	1.62	ENSMUSG00000018659	Pnpo
										0.001122	0.00389	29.21	90.5	0.32	ENSMUSG00000057137	Tmem140
										0.001129	0.0039	264.6	459.14	0.58	ENSMUSG00000037601	Nme1
										0.001134	0.00391	1050.99	1431.96	0.73	ENSMUSG00000030766	Arhgap17
										0.001132	0.00391	735.85	482.49	1.53	ENSMUSG00000021288	Klc1
										0.001134	0.00391	2003.18	2638.58	0.76	ENSMUSG00000048833	Slc39a9
										0.001144	0.00393	11.65	37.6	0.31	ENSMUSG00000042118	Bhmt2
										0.001144	0.00393	280.69	531.69	0.53	ENSMUSG00000064289	Tank
										0.001149	0.00394	1292.69	2226.6	0.58	ENSMUSG00000021112	Mpp5
										0.001148	0.00394	12.34	38.84	0.32	ENSMUSG00000054404	Slfn5
										0.001154	0.00395	29.46	85.93	0.34	ENSMUSG00000062590	Armc9
										0.001154	0.00395	135.25	206.53	0.65	ENSMUSG00000041035	Dpcd
										0.001165	0.00398	474.55	646.92	0.73	ENSMUSG00000059456	Ptk2b
										0.001163	0.00398	189.96	51.54	3.69	ENSMUSG00000030643	Rab30
										0.001165	0.00398	104.92	157.96	0.66	ENSMUSG00000060862	Zbtb40
										0.00117	0.00399	410.78	654.54	0.63	ENSMUSG00000037669	1110057K04Rik
										0.001168	0.00399	944.08	1258.18	0.75	ENSMUSG00000015363	Trabd
										0.001171	0.00399	148.68	118.51	1.25	ENSMUSG00000032308	Ulk3
										0.001169	0.00399	34.49	70.07	0.49	ENSMUSG00000075600	Zc3h3
										0.001177	0.004	88.83	143.69	0.62	ENSMUSG00000025154	Arhgap19
										0.001175	0.004	834.82	1353.16	0.62	ENSMUSG00000002365	Snx9
										0.001184	0.00401	51.4	133.82	0.38	ENSMUSG00000000409	Lck
										0.001179	0.00401	790.64	524.26	1.51	ENSMUSG00000030605	Mfge8
										0.001181	0.00401	299.06	533.91	0.56	ENSMUSG00000045659	Plekha7
										0.001181	0.00401	901.51	1792.37	0.5	ENSMUSG00000029086	Prom1
										0.001185	0.00401	117.43	183.5	0.64	ENSMUSG00000062110	Scfd2
										0.001198	0.00405	1290.95	2631.85	0.49	ENSMUSG00000003721	Insig2
										0.001205	0.00407	8.16	19.87	0.41	ENSMUSG00000031847	1700030J22Rik
										0.001205	0.00407	309.55	448.81	0.69	ENSMUSG00000039911	Spsb1
										0.001217	0.0041	240	481.5	0.5	ENSMUSG00000035133	Arhgap5
										0.001215	0.0041	223.73	149.9	1.49	ENSMUSG00000035776	Cd99l2
										0.001218	0.0041	52.69	107.85	0.49	ENSMUSG00000022952	Runx1
										0.001215	0.0041	244.52	150.48	1.62	ENSMUSG00000025875	Tspan17
										0.001222	0.00411	58.5	38.15	1.53	ENSMUSG00000034612	Chst11
										0.001224	0.00411	9013.66	4892.82	1.84	ENSMUSG00000027984	Hadh
										0.001224	0.00411	296.22	192.29	1.54	ENSMUSG00000034522	Zfp395
										0.001227	0.00412	1035.93	736.17	1.41	ENSMUSG00000037788	Vopp1
										0.001231	0.00413	349.26	64.2	5.44	ENSMUSG00000069805	Fbp1
										0.001238	0.00415	1089.03	675.76	1.61	ENSMUSG00000028007	Snx7
										0.001245	0.00417	596.44	376.67	1.58	ENSMUSG00000081534	Slc48a1
										0.001248	0.00418	1229.56	1607.27	0.76	ENSMUSG00000058835	Abi1
										0.001252	0.00418	17.55	29.24	0.6	ENSMUSG00000078240	Gm3550
										0.001252	0.00418	10.07	26.81	0.38	ENSMUSG00000072244	Trim6
										0.001273	0.00423	117.96	72.81	1.62	ENSMUSG00000070709	1700049G17Rik
										0.001268	0.00423	1468.32	1749.01	0.84	ENSMUSG00000032306	Mpi
										0.001268	0.00423	233.92	307.79	0.76	ENSMUSG00000038240	Pdss2
										0.001272	0.00423	15.38	34.25	0.45	ENSMUSG00000043760	Pkhd1
										0.001272	0.00423	1144.25	550.5	2.08	ENSMUSG00000031431	Tsc22d3
										0.001276	0.00424	144.73	75.48	1.92	ENSMUSG00000041831	Sytl3
										0.00128	0.00425	228.32	156.13	1.46	ENSMUSG00000025558	Dock9
										0.001285	0.00426	1621.52	3915.62	0.41	ENSMUSG00000021190	Lgmn
										0.001285	0.00426	49.08	115.31	0.43	ENSMUSG00000000386	Mx1
										0.001289	0.00427	703.97	398.46	1.77	ENSMUSG00000030616	Sytl2
										0.001296	0.00429	36.1	68.72	0.53	ENSMUSG00000025899	Alkbh8
										0.001297	0.00429	348.84	257.36	1.36	ENSMUSG00000020415	Pttg1
										0.001298	0.00429	1043.28	1494.85	0.7	ENSMUSG00000050029	Rap2c
										0.001316	0.00433	749.77	952.59	0.79	ENSMUSG00000041444	Arhgap32
										0.001312	0.00433	166.32	80.63	2.06	ENSMUSG00000009248	Ascl2
										0.001314	0.00433	448.51	630.71	0.71	ENSMUSG00000002546	Golga2
										0.00131	0.00433	886.37	1262.6	0.7	ENSMUSG00000062203	Gspt1
										0.001313	0.00433	274.7	183.38	1.5	ENSMUSG00000024084	Qpct
										0.001318	0.00434	4.47	20.83	0.21	ENSMUSG00000091956	C2cd4b
										0.001324	0.00435	430.44	277.75	1.55	ENSMUSG00000032092	Mpzl2
										0.001331	0.00437	238.86	144.6	1.65	ENSMUSG00000052117	D630039A03Rik
										0.001344	0.00441	219.29	285.8	0.77	ENSMUSG00000026740	Dnajc1
										0.001345	0.00441	1746	1198.99	1.46	ENSMUSG00000016664	Pacsin2
										0.001351	0.00442	15.29	28.55	0.54	ENSMUSG00000047228	BC048546
										0.001352	0.00442	561.53	843.62	0.67	ENSMUSG00000048186	Bend7
										0.001349	0.00442	25.88	45.67	0.57	ENSMUSG00000028587	Orc1
										0.001349	0.00442	153.67	84.11	1.83	ENSMUSG00000030701	Plekhb1
										0.001359	0.00444	115.25	239.9	0.48	ENSMUSG00000054008	Ndst1
										0.001365	0.00446	169.3	215.99	0.78	ENSMUSG00000029028	Lrrc47
										0.00137	0.00447	145.87	217.39	0.67	ENSMUSG00000040269	Mrps28
										0.001373	0.00447	140.69	75.97	1.85	ENSMUSG00000027805	Pfn2
										0.00139	0.00452	94.6	14.15	6.69	ENSMUSG00000057074	Ces1g
										0.001388	0.00452	456.94	314.67	1.45	ENSMUSG00000024247	Pkdcc
										0.001391	0.00452	504.03	669.51	0.75	ENSMUSG00000016831	Tox4
										0.001398	0.00453	39.41	119.08	0.33	ENSMUSG00000026822	Lcn2
										0.001393	0.00453	81.06	122.25	0.66	ENSMUSG00000027281	Slx4ip
										0.001397	0.00453	36.61	8.42	4.35	ENSMUSG00000046997	Spsb4
										0.001412	0.00458	124.05	431.74	0.29	ENSMUSG00000035299	Mid1
										0.00142	0.0046	727.12	486.24	1.5	ENSMUSG00000024787	Snx15
										0.001435	0.00464	41.13	29.68	1.39	ENSMUSG00000082361	Btc
										0.001442	0.00466	130.56	244.97	0.53	ENSMUSG00000068457	Uty
										0.001444	0.00467	362.65	229.09	1.58	ENSMUSG00000045410	Akr1e1
										0.001461	0.00471	54.79	106.47	0.51	ENSMUSG00000034311	Kif4
										0.001459	0.00471	2575.27	3091.27	0.83	ENSMUSG00000021484	Lman2
										0.001458	0.00471	248.08	170.74	1.45	ENSMUSG00000009894	Snap47
										0.001468	0.00473	368.95	192.22	1.92	ENSMUSG00000033200	Tpsg1
										0.001474	0.00474	136.35	27.91	4.89	ENSMUSG00000039438	Ttc36
										0.001478	0.00475	143.57	76.18	1.88	ENSMUSG00000055430	Nap1l5
										0.001478	0.00475	104.95	134.67	0.78	ENSMUSG00000027263	Tubgcp4
										0.001487	0.00477	475.46	320.58	1.48	ENSMUSG00000026095	Asnsd1
										0.001488	0.00477	192.91	76.57	2.52	ENSMUSG00000025402	Nab2
										0.001494	0.00479	24.24	62.44	0.39	ENSMUSG00000016024	Lbp
										0.001497	0.00479	4523.26	6955.28	0.65	ENSMUSG00000023259	Slc26a6
										0.001512	0.00482	274.43	453.55	0.61	ENSMUSG00000005686	Ampd3
										0.001507	0.00482	663.52	864.26	0.77	ENSMUSG00000032381	Fam96a
										0.00151	0.00482	2163.76	2941.59	0.74	ENSMUSG00000001441	Npepps
										0.001511	0.00482	247.18	179.41	1.38	ENSMUSG00000040928	S100pbp
										0.001515	0.00483	134.05	178.36	0.75	ENSMUSG00000001785	Pwp1
										0.001519	0.00484	1150.62	750.62	1.53	ENSMUSG00000078899	Gm4631
										0.001528	0.00486	1166.53	679.59	1.72	ENSMUSG00000058454	Dhcr7
										0.001528	0.00486	357.01	489.65	0.73	ENSMUSG00000043333	Rhbdl2
										0.001531	0.00487	649.78	253.37	2.56	ENSMUSG00000021573	Tppp
										0.001543	0.0049	60.54	110.54	0.55	ENSMUSG00000032593	Amigo3
										0.001543	0.0049	1152.93	1707.25	0.68	ENSMUSG00000032220	Myo1e
										0.001541	0.0049	175.15	320.91	0.55	ENSMUSG00000049436	Upk1b
										0.00155	0.00491	98.99	147.08	0.67	ENSMUSG00000028010	Gar1
										0.001548	0.00491	88.24	134.94	0.65	ENSMUSG00000023845	Lnpep
										0.001568	0.00496	6.83	26.58	0.26	ENSMUSG00000076928	Trac
										0.001587	0.00501	55.6	4.26	13.05	ENSMUSG00000074139	1700057G04Rik
										0.001586	0.00501	700.53	953.74	0.73	ENSMUSG00000038871	Bpgm
										0.001587	0.00501	566.63	811.44	0.7	ENSMUSG00000023079	Gtf2ird1
										0.00159	0.00502	156.74	217.41	0.72	ENSMUSG00000039831	Arhgap29
										0.001593	0.00502	342.03	544.26	0.63	ENSMUSG00000031557	Plekha2
										0.001606	0.00506	324.05	466.42	0.69	ENSMUSG00000027508	Pag1
										0.00161	0.00507	65	31.92	2.04	ENSMUSG00000095098	Ccdc85b
										0.00162	0.00509	306.44	182.3	1.68	ENSMUSG00000032357	Tinag
										0.001622	0.0051	1542.73	1112.27	1.39	ENSMUSG00000032010	Usp2
										0.001627	0.00511	1215.03	1711.19	0.71	ENSMUSG00000022136	Dnajc3
										0.001633	0.00512	560.86	419.5	1.34	ENSMUSG00000053453	Thoc7
										0.001637	0.00513	467.84	368.05	1.27	ENSMUSG00000054474	Thnsl2
										0.001642	0.00515	262.59	498.01	0.53	ENSMUSG00000067006	Serpinb5
										0.001649	0.00516	271.6	476.03	0.57	ENSMUSG00000051950	B3glct
										0.001653	0.00516	379.11	456.67	0.83	ENSMUSG00000070002	Ell
										0.001647	0.00516	56.74	87.86	0.65	ENSMUSG00000026004	Kansl1l
										0.001652	0.00516	87.33	48.39	1.8	ENSMUSG00000051177	Plcb1
										0.00165	0.00516	250.78	336.11	0.75	ENSMUSG00000040824	Snrpd2
										0.001657	0.00517	554.87	670.57	0.83	ENSMUSG00000039768	Dnajc11
										0.001658	0.00517	293.09	204.51	1.43	ENSMUSG00000040410	Fbxl4
										0.001661	0.00517	2741.26	4111.81	0.67	ENSMUSG00000026827	Gpd2
										0.001661	0.00517	279.26	133.49	2.09	ENSMUSG00000027698	Nceh1
										0.001663	0.00517	122.8	191.47	0.64	ENSMUSG00000021684	Pde8b
										0.001672	0.0052	1360.39	2279.9	0.6	ENSMUSG00000022755	Gpr128
										0.001674	0.0052	1186.99	1651.02	0.72	ENSMUSG00000045314	Sowahb
										0.001687	0.00523	2219.61	2832.31	0.78	ENSMUSG00000063524	Eno1
										0.001693	0.00525	407.62	639.27	0.64	ENSMUSG00000026499	Acbd3
										0.0017	0.00527	113.92	77.92	1.46	ENSMUSG00000055639	Dach1
										0.001702	0.00527	731.6	497.03	1.47	ENSMUSG00000085795	Zfp703
										0.001707	0.00528	104.66	204.77	0.51	ENSMUSG00000030659	Nucb2
										0.001707	0.00528	986.8	720.06	1.37	ENSMUSG00000021687	Scamp1
										0.001715	0.0053	440.83	296.52	1.49	ENSMUSG00000026097	Ormdl1
										0.001724	0.00531	448.77	333.89	1.34	ENSMUSG00000036046	5031439G07Rik
										0.001724	0.00531	616.16	846.6	0.73	ENSMUSG00000028760	Eif4g3
										0.00172	0.00531	70.45	100.55	0.7	ENSMUSG00000039680	Mrps6
										0.001721	0.00531	4771.91	6233.8	0.77	ENSMUSG00000070780	Rbm47
										0.001732	0.00533	42.79	10.68	4	ENSMUSG00000049811	Fam161a
										0.001739	0.00535	80.03	51.33	1.56	ENSMUSG00000035236	Scai
										0.001746	0.00536	240.44	151.85	1.58	ENSMUSG00000026988	Wdsub1
										0.00175	0.00537	522.62	303.92	1.72	ENSMUSG00000032290	Ptpn9
										0.001764	0.0054	83	50.36	1.65	ENSMUSG00000036552	Ermard
										0.001762	0.0054	196.11	80.65	2.43	ENSMUSG00000032377	Plscr4
										0.001776	0.00543	110.9	46.13	2.4	ENSMUSG00000021943	Gdf10
										0.001781	0.00544	1274.25	660.57	1.93	ENSMUSG00000028124	Gclm
										0.001787	0.00546	30.54	123.44	0.25	ENSMUSG00000020319	Wdpcp
										0.001799	0.00549	43.22	71.86	0.6	ENSMUSG00000048782	Insc
										0.001804	0.0055	1919.01	1018.26	1.88	ENSMUSG00000039197	Adk
										0.001802	0.0055	2212.05	880.91	2.51	ENSMUSG00000027792	Bche
										0.001815	0.00553	2111.02	1135.93	1.86	ENSMUSG00000029859	Epha1
										0.001816	0.00553	243.2	406.3	0.6	ENSMUSG00000056602	Fry
										0.001822	0.00554	370.55	486.48	0.76	ENSMUSG00000073838	Tufm
										0.001828	0.00555	123.77	176.3	0.7	ENSMUSG00000020697	Lig3
										0.001829	0.00555	11.92	36.36	0.33	ENSMUSG00000039021	Ttc16
										0.001833	0.00556	297.47	387.91	0.77	ENSMUSG00000030811	Fbxl19
										0.001837	0.00557	216.58	317.67	0.68	ENSMUSG00000006398	Cdc20
										0.001851	0.0056	86.49	16.35	5.29	ENSMUSG00000042372	Dmrt3
										0.00185	0.0056	596.39	1221.97	0.49	ENSMUSG00000025092	Hspa12a
										0.001848	0.0056	326.12	429.69	0.76	ENSMUSG00000029142	Mrpl33
										0.00185	0.0056	98.54	45.57	2.16	ENSMUSG00000037348	Paqr7
										0.001858	0.00561	1916.16	2995.87	0.64	ENSMUSG00000058063	Trim31
										0.001864	0.00563	21.81	36.23	0.6	ENSMUSG00000021311	Mtr
										0.001872	0.00565	1685.56	1014.92	1.66	ENSMUSG00000040746	Rnf167
										0.001882	0.00567	2065.87	3067.05	0.67	ENSMUSG00000025504	Eps8l2
										0.001885	0.00568	401.51	263.2	1.53	ENSMUSG00000029478	Ncor2
										0.00189	0.00569	17305.9	47598.2	0.36	ENSMUSG00000013643	Lypd8
										0.001895	0.0057	1461.94	847.9	1.72	ENSMUSG00000048440	Cyp4f16
										0.001894	0.0057	2289.04	2828.58	0.81	ENSMUSG00000000420	Galnt1
										0.001898	0.0057	553.88	901.09	0.61	ENSMUSG00000046079	Lrrc8d
										0.001902	0.00571	33.68	9.46	3.56	ENSMUSG00000018822	Sfrp5
										0.001916	0.00575	728.22	530.79	1.37	ENSMUSG00000028013	Ppa2
										0.001926	0.00577	31.02	106.73	0.29	ENSMUSG00000049103	Ccr2
										0.001933	0.00579	587.95	937.9	0.63	ENSMUSG00000058013	41893
										0.001942	0.00581	638.32	460.93	1.38	ENSMUSG00000031508	Ankrd10
										0.001945	0.00581	40.64	20.05	2.03	ENSMUSG00000073888	Ccl27a
										0.001942	0.00581	821.46	512.38	1.6	ENSMUSG00000022210	Dhrs4
										0.001947	0.00581	421.98	562.23	0.75	ENSMUSG00000032932	Hspa13
										0.001949	0.00582	1412.04	960.11	1.47	ENSMUSG00000025277	Abhd6
										0.001952	0.00582	14.14	46.58	0.3	ENSMUSG00000097668	Gm26761
										0.001958	0.00584	69.3	155.83	0.44	ENSMUSG00000040495	Chrm4
										0.001961	0.00584	497.17	341.38	1.46	ENSMUSG00000059878	Zfp422
										0.001973	0.00587	58.23	101.6	0.57	ENSMUSG00000075470	Alg10b
										0.001974	0.00587	698.32	368.72	1.89	ENSMUSG00000066357	Wdr6
										0.001981	0.00589	241.21	304.7	0.79	ENSMUSG00000030245	Golt1b
										0.001986	0.0059	210.76	293.86	0.72	ENSMUSG00000006782	Cnp
										0.001991	0.0059	192.43	297.29	0.65	ENSMUSG00000078143	Gm17344
										0.001988	0.0059	35.1	24.61	1.43	ENSMUSG00000038042	Ptpdc1
										0.002007	0.00595	56.2	80.3	0.7	ENSMUSG00000040680	Kremen2
										0.002012	0.00596	16.96	75.72	0.22	ENSMUSG00000024697	Gna14
										0.002018	0.00597	411.78	549.49	0.75	ENSMUSG00000034853	Acot11
										0.00202	0.00597	1248.81	1677.54	0.74	ENSMUSG00000037894	H2afz
										0.002024	0.00598	45.45	122.79	0.37	ENSMUSG00000025481	Urah
										0.002047	0.00604	2606.5	3952.55	0.66	ENSMUSG00000009772	Nuak2
										0.002063	0.00608	131.59	188.24	0.7	ENSMUSG00000028873	Cdca8
										0.002062	0.00608	208.8	152.61	1.37	ENSMUSG00000037966	Ninj1
										0.002086	0.00615	10.86	40.25	0.27	ENSMUSG00000066571	4931406P16Rik
										0.002091	0.00615	976.17	1496.8	0.65	ENSMUSG00000060477	Irak2
										0.002093	0.00615	298.31	80.26	3.72	ENSMUSG00000028003	Lrat
										0.00209	0.00615	215.74	265.48	0.81	ENSMUSG00000005378	Wbscr22
										0.002097	0.00616	217.77	138.03	1.58	ENSMUSG00000039908	Slc26a11
										0.002104	0.00617	111.48	150.8	0.74	ENSMUSG00000006442	Srm
										0.002114	0.0062	3139.03	2012.32	1.56	ENSMUSG00000034926	Dhcr24
										0.002117	0.0062	394.16	511.38	0.77	ENSMUSG00000060657	Marf1
										0.002121	0.00621	437.67	679.8	0.64	ENSMUSG00000052632	Asap2
										0.002132	0.00624	452.01	303.39	1.49	ENSMUSG00000040652	Oaz2
										0.002142	0.00625	631.63	378.56	1.67	ENSMUSG00000030207	8430419L09Rik
										0.002141	0.00625	524	617.75	0.85	ENSMUSG00000028886	Eya3
										0.002143	0.00625	9.97	26.27	0.38	ENSMUSG00000097234	Gm26518
										0.002145	0.00626	987.5	516.83	1.91	ENSMUSG00000040412	5330417C22Rik
										0.002158	0.00628	456.68	576.06	0.79	ENSMUSG00000019579	D17Wsu104e
										0.002158	0.00628	405.82	266.36	1.52	ENSMUSG00000005823	Gpr108
										0.002155	0.00628	743.76	315.55	2.36	ENSMUSG00000056666	Retsat
										0.002154	0.00628	117.8	169.96	0.69	ENSMUSG00000034653	Ythdc2
										0.002163	0.00629	743.17	1140	0.65	ENSMUSG00000032601	Prkar2a
										0.002174	0.00631	3526.03	1622.46	2.17	ENSMUSG00000029161	Cgref1
										0.002178	0.00632	3499.29	4926.92	0.71	ENSMUSG00000034320	Slc26a2
										0.002185	0.00634	1269.9	663.77	1.91	ENSMUSG00000038967	Pdk2
										0.002199	0.00636	707.19	1309.68	0.54	ENSMUSG00000037270	4932438A13Rik
										0.002197	0.00636	62.66	99.21	0.63	ENSMUSG00000027326	Casc5
										0.002195	0.00636	7.03	16.66	0.42	ENSMUSG00000025461	Cd163l1
										0.002207	0.00638	113.64	76.79	1.48	ENSMUSG00000031840	Rab3a
										0.002215	0.0064	115.09	63.36	1.82	ENSMUSG00000021592	Arsk
										0.002215	0.0064	133.76	88.82	1.51	ENSMUSG00000016503	Gtf3a
										0.002219	0.0064	2614.47	4130.64	0.63	ENSMUSG00000024124	Prss30
										0.002224	0.00641	45.62	16.44	2.78	ENSMUSG00000087047	1700110K17Rik
										0.002229	0.00642	340.88	469.85	0.73	ENSMUSG00000047260	Emc6
										0.00223	0.00642	1599.31	920.11	1.74	ENSMUSG00000045775	Slc16a5
										0.002233	0.00643	316.97	558.35	0.57	ENSMUSG00000046410	Kcnk6
										0.00224	0.00644	190.5	277.32	0.69	ENSMUSG00000020482	Ccdc117
										0.002251	0.00647	2700.58	3759.86	0.72	ENSMUSG00000000958	Slc7a7
										0.002256	0.00648	1333.44	1589.44	0.84	ENSMUSG00000020782	Llgl2
										0.002258	0.00648	161.92	112.9	1.43	ENSMUSG00000060206	Zfp462
										0.002262	0.00649	333.85	233.01	1.43	ENSMUSG00000027495	Fam210b
										0.002272	0.00651	211.2	121.17	1.74	ENSMUSG00000022751	Nit2
										0.002273	0.00651	45.59	119.67	0.38	ENSMUSG00000078486	Perm1
										0.002281	0.00653	1065.01	765.89	1.39	ENSMUSG00000020577	Tspan13
										0.002295	0.00656	58.96	29.75	1.98	ENSMUSG00000050821	Fam131a
										0.002292	0.00656	59.19	214.33	0.28	ENSMUSG00000035349	Mia2
										0.002295	0.00656	1095.15	713.66	1.53	ENSMUSG00000022560	Slc52a2
										0.002305	0.00657	775.87	986.88	0.79	ENSMUSG00000028228	Cpne3
										0.002306	0.00657	1238	533.14	2.32	ENSMUSG00000023571	Fam132a
										0.002304	0.00657	288.48	191.13	1.51	ENSMUSG00000028211	Trp53inp1
										0.002301	0.00657	14.29	35.28	0.4	ENSMUSG00000026117	Zap70
										0.002319	0.0066	1099.91	1440.25	0.76	ENSMUSG00000020114	Cand1
										0.002321	0.0066	491.78	324.86	1.51	ENSMUSG00000031150	Ccdc120
										0.002326	0.00661	440.07	565.52	0.78	ENSMUSG00000042608	Stk40
										0.002337	0.00663	93.04	161.75	0.58	ENSMUSG00000022508	Bcl6
										0.002334	0.00663	67.48	107.34	0.63	ENSMUSG00000027635	Dsn1
										0.002343	0.00664	19.11	48	0.4	ENSMUSG00000025529	Zfp711
										0.002365	0.0067	611.97	368.71	1.66	ENSMUSG00000023829	Slc22a1
										0.002363	0.0067	388.45	478.4	0.81	ENSMUSG00000032402	Smad3
										0.002369	0.00671	830.95	1276.88	0.65	ENSMUSG00000025823	Pdia4
										0.002386	0.00675	867	591.47	1.47	ENSMUSG00000051510	Mafg
										0.002391	0.00676	21.94	10.18	2.16	ENSMUSG00000003882	Il7r
										0.002409	0.0068	3218.55	1520.72	2.12	ENSMUSG00000023092	Fhl1
										0.002419	0.00683	153.47	101.12	1.52	ENSMUSG00000030720	Cln3
										0.002429	0.00684	936.29	1146.88	0.82	ENSMUSG00000021488	Nsd1
										0.002429	0.00684	291.03	144.98	2.01	ENSMUSG00000034930	Rtkn
										0.002423	0.00684	381.27	492.92	0.77	ENSMUSG00000022791	Tnk2
										0.002435	0.00685	385.44	770.3	0.5	ENSMUSG00000030413	Pglyrp1
										0.002438	0.00686	18.31	7.44	2.46	ENSMUSG00000086141	9030622O22Rik
										0.002439	0.00686	19.93	8.73	2.28	ENSMUSG00000026246	Alppl2
										0.002441	0.00686	22.62	69.99	0.32	ENSMUSG00000084883	Ccdc85c
										0.002461	0.0069	26.01	15.72	1.65	ENSMUSG00000035681	Kcnc2
										0.002463	0.0069	85.75	58.44	1.47	ENSMUSG00000031227	Magee1
										0.002457	0.0069	600.2	797.82	0.75	ENSMUSG00000031823	Zdhhc7
										0.002471	0.00692	23.7	47.02	0.5	ENSMUSG00000044702	Palb2
										0.002475	0.00693	101.35	145.55	0.7	ENSMUSG00000035595	1600002K03Rik
										0.002477	0.00693	161.69	265.83	0.61	ENSMUSG00000028016	Ints12
										0.00249	0.00696	2625.15	3280.53	0.8	ENSMUSG00000024812	Tjp2
										0.002503	0.00699	1092.81	371.29	2.94	ENSMUSG00000051483	Cbr1
										0.002501	0.00699	65.92	98.8	0.67	ENSMUSG00000028069	Gpatch4
										0.002507	0.007	183.07	235.91	0.78	ENSMUSG00000020564	Atxn7l1
										0.002509	0.007	2583.65	3025.07	0.85	ENSMUSG00000025935	Tram1
										0.002515	0.00701	111.64	167.29	0.67	ENSMUSG00000079555	Haus3
										0.002522	0.00702	902.44	1394.01	0.65	ENSMUSG00000094840	A630081J09Rik
										0.002526	0.00702	27.72	81.53	0.34	ENSMUSG00000022686	B3gnt5
										0.002527	0.00702	145.52	106.38	1.37	ENSMUSG00000027381	Bcl2l11
										0.002524	0.00702	272.19	192.88	1.41	ENSMUSG00000044519	Zfp488
										0.00253	0.00703	56.99	216.5	0.26	ENSMUSG00000081219	Bambi-ps1
										0.002549	0.00706	103.32	169.5	0.61	ENSMUSG00000033717	Adra2a
										0.002545	0.00706	33.46	23.87	1.4	ENSMUSG00000021396	Nxnl2
										0.002542	0.00706	75.35	56.31	1.34	ENSMUSG00000027661	Slc2a10
										0.002546	0.00706	253.44	199.31	1.27	ENSMUSG00000041483	Zfp281
										0.002559	0.00708	2907.12	289.08	10.06	ENSMUSG00000022445	Cyp2d26
										0.002557	0.00708	250.9	190.97	1.31	ENSMUSG00000032014	Oaf
										0.00257	0.00709	338.88	194.89	1.74	ENSMUSG00000040605	Bace2
										0.002571	0.00709	30.22	21.49	1.41	ENSMUSG00000038077	Kcna6
										0.002566	0.00709	33.73	56.95	0.59	ENSMUSG00000041153	Osgin2
										0.002567	0.00709	11719.9	15834	0.74	ENSMUSG00000032038	St3gal4
										0.002578	0.00711	177.14	374.68	0.47	ENSMUSG00000037685	Atp8a1
										0.002579	0.00711	469.01	598.62	0.78	ENSMUSG00000038250	Usp38
										0.002607	0.00718	1100.06	820.89	1.34	ENSMUSG00000031246	Sh3bgrl
										0.002615	0.0072	907.81	493.46	1.84	ENSMUSG00000021118	Plek2
										0.002622	0.00721	108.29	201.04	0.54	ENSMUSG00000092618	Btnl6
										0.002629	0.00722	248.96	162.32	1.53	ENSMUSG00000031360	Ctps2
										0.002637	0.00724	1229.18	1601.28	0.77	ENSMUSG00000024969	Mark2
										0.002637	0.00724	577.55	289.45	2	ENSMUSG00000040570	Rundc3b
										0.002643	0.00725	1494.65	1949.96	0.77	ENSMUSG00000033444	Specc1l
										0.002657	0.00727	937.92	672.66	1.39	ENSMUSG00000047866	Lonp2
										0.002656	0.00727	235.28	136.7	1.72	ENSMUSG00000022474	Pmm1
										0.002665	0.00729	3201.53	3823.01	0.84	ENSMUSG00000051339	2900026A02Rik
										0.002666	0.00729	105.35	47.77	2.21	ENSMUSG00000026278	Bok
										0.002674	0.00731	905.3	502.78	1.8	ENSMUSG00000028152	Tspan5
										0.002682	0.00732	153.17	18.76	8.16	ENSMUSG00000010651	Acaa1b
										0.002697	0.00735	234.28	361.75	0.65	ENSMUSG00000006732	Mettl1
										0.002696	0.00735	23.41	9.11	2.57	ENSMUSG00000037169	Mycn
										0.002705	0.00737	6256.59	3203.12	1.95	ENSMUSG00000021278	Amn
										0.002715	0.00739	46.51	12.94	3.59	ENSMUSG00000097310	A930038B10Rik
										0.002715	0.00739	923.96	616.39	1.5	ENSMUSG00000029672	Fam3c
										0.002718	0.00739	963.35	1252.52	0.77	ENSMUSG00000034789	Rab24
										0.002733	0.00742	170.92	232.54	0.74	ENSMUSG00000028741	Mrto4
										0.002733	0.00742	277.43	216.79	1.28	ENSMUSG00000020485	Supt4a
										0.002735	0.00742	143.93	215.89	0.67	ENSMUSG00000057409	Zfp53
										0.002746	0.00743	2111.98	2866.03	0.74	ENSMUSG00000000787	Ddx3x
										0.00274	0.00743	182.97	316.12	0.58	ENSMUSG00000028614	Ndc1
										0.002743	0.00743	290.44	194.21	1.5	ENSMUSG00000030340	Scnn1a
										0.002738	0.00743	389.89	587.61	0.66	ENSMUSG00000037455	Slc18b1
										0.002762	0.00747	215.79	125.48	1.72	ENSMUSG00000020140	Lgr5
										0.00277	0.00747	31.55	61.14	0.52	ENSMUSG00000039704	Lmbrd2
										0.002767	0.00747	329.6	417.63	0.79	ENSMUSG00000052962	Mrpl35
										0.002772	0.00747	28.9	100.6	0.29	ENSMUSG00000078532	Nkain1
										0.002774	0.00747	149.43	259.38	0.58	ENSMUSG00000028019	Pdgfc
										0.00277	0.00747	228.17	306.77	0.74	ENSMUSG00000056536	Pign
										0.00276	0.00747	193.59	362.88	0.53	ENSMUSG00000024640	Psat1
										0.002769	0.00747	217.92	123.64	1.76	ENSMUSG00000058672	Tubb2a
										0.002793	0.00752	12.63	32.93	0.38	ENSMUSG00000026435	Slc45a3
										0.002801	0.00753	63.02	32.85	1.92	ENSMUSG00000045136	Tubb2b
										0.002812	0.00756	301.17	194.36	1.55	ENSMUSG00000053411	Cbx7
										0.002818	0.00756	675.55	427.64	1.58	ENSMUSG00000022235	Cmbl
										0.002816	0.00756	58.37	29.21	2	ENSMUSG00000043415	Otud1
										0.002821	0.00757	1287.55	837.53	1.54	ENSMUSG00000004071	Cdip1
										0.002825	0.00757	248.51	333.32	0.75	ENSMUSG00000021911	Parg
										0.002835	0.00759	129.57	70.1	1.85	ENSMUSG00000040274	Cdk6
										0.00284	0.0076	63.85	39.25	1.63	ENSMUSG00000025933	Tmem14a
										0.002846	0.00761	181.6	333.55	0.54	ENSMUSG00000016477	E2f3
										0.002848	0.00761	2185.15	2908.39	0.75	ENSMUSG00000041355	Ssr2
										0.002859	0.00763	1500.94	2117.73	0.71	ENSMUSG00000027195	Hsd17b12
										0.00286	0.00763	1453.24	2570.05	0.57	ENSMUSG00000024197	Plin3
										0.002862	0.00763	394.37	305.89	1.29	ENSMUSG00000071337	Tia1
										0.002862	0.00763	849.76	1045.4	0.81	ENSMUSG00000027091	Zc3h15
										0.002866	0.00764	388.28	293.25	1.32	ENSMUSG00000031393	Mecp2
										0.002875	0.00765	27.03	61.8	0.44	ENSMUSG00000096950	Gm9530
										0.002872	0.00765	273.11	186.85	1.46	ENSMUSG00000037353	Letmd1
										0.002877	0.00765	8677.49	3171.98	2.74	ENSMUSG00000001025	S100a6
										0.00289	0.00767	6.6	19.17	0.34	ENSMUSG00000006403	Adamts4
										0.002891	0.00767	106.39	230.58	0.46	ENSMUSG00000066861	Oas1g
										0.002887	0.00767	627.21	460.69	1.36	ENSMUSG00000021286	Zfyve21
										0.002894	0.00768	76.64	38.32	2	ENSMUSG00000028996	Rbp7
										0.002904	0.00769	505.32	329.45	1.53	ENSMUSG00000039431	Mtmr7
										0.002902	0.00769	56.75	100.95	0.56	ENSMUSG00000039470	Zdhhc2
										0.002908	0.0077	649	1083.39	0.6	ENSMUSG00000024472	Dcp2
										0.002918	0.00771	3247.16	1311.89	2.48	ENSMUSG00000028088	Fmo5
										0.002918	0.00771	215.59	304.21	0.71	ENSMUSG00000020806	Rhbdf2
										0.002918	0.00771	298.28	402.45	0.74	ENSMUSG00000034216	Vps18
										0.002935	0.00775	103.29	143.49	0.72	ENSMUSG00000049553	Polr1a
										0.002946	0.00777	60.42	35.99	1.68	ENSMUSG00000035640	Dos
										0.002952	0.00779	63.69	22.6	2.82	ENSMUSG00000060183	Cxcl11
										0.002962	0.00781	106.5	35.75	2.98	ENSMUSG00000009614	Sardh
										0.002974	0.00782	992.16	1501.37	0.66	ENSMUSG00000019866	Aim1
										0.002967	0.00782	203.41	259.53	0.78	ENSMUSG00000047804	Akap10
										0.00297	0.00782	363.43	563.48	0.64	ENSMUSG00000038534	Osbpl7
										0.002997	0.00788	1759.9	1027.54	1.71	ENSMUSG00000019890	Nts
										0.003011	0.00791	9.61	22.31	0.43	ENSMUSG00000050677	Ccdc96
										0.003032	0.00796	358.34	254.75	1.41	ENSMUSG00000043003	Rasef
										0.003038	0.00797	477.83	606.73	0.79	ENSMUSG00000020412	Ascc2
										0.003042	0.00798	124.59	87.62	1.42	ENSMUSG00000015474	Ppt2
										0.003051	0.00799	63.37	119.68	0.53	ENSMUSG00000026480	Ncf2
										0.003057	0.008	790.53	418.12	1.89	ENSMUSG00000024055	Cyp4f13
										0.003057	0.008	312.11	234.98	1.33	ENSMUSG00000015776	Med22
										0.003068	0.00803	774.54	1045.62	0.74	ENSMUSG00000032602	Slc25a20
										0.003078	0.00805	382.46	317.63	1.2	ENSMUSG00000042605	Atxn2
										0.003091	0.00808	189.07	152.09	1.24	ENSMUSG00000059439	Bcas3
										0.003109	0.00812	1146.69	1632.86	0.7	ENSMUSG00000036002	Fam214b
										0.003118	0.00813	54.18	94.4	0.57	ENSMUSG00000055760	Gemin6
										0.003117	0.00813	366.98	255.19	1.44	ENSMUSG00000022940	Pigp
										0.003128	0.00815	89.17	141.18	0.63	ENSMUSG00000014633	Cmc2
										0.00314	0.00818	864.12	540.26	1.6	ENSMUSG00000022048	Dpysl2
										0.003154	0.0082	19.63	39.43	0.5	ENSMUSG00000037447	Arid5a
										0.003151	0.0082	385.15	273.38	1.41	ENSMUSG00000028945	Rheb
										0.003165	0.00822	16.82	31.44	0.53	ENSMUSG00000075266	Cenpw
										0.003178	0.00825	53.37	32.83	1.63	ENSMUSG00000032118	Fez1
										0.003176	0.00825	492.41	341.96	1.44	ENSMUSG00000027765	P2ry1
										0.003184	0.00825	304.8	172.27	1.77	ENSMUSG00000017453	Pipox
										0.003191	0.00827	43.01	75.01	0.57	ENSMUSG00000048922	Cdca2
										0.003207	0.0083	7267.91	15840.7	0.46	ENSMUSG00000026417	Pigr
										0.003209	0.00831	579.84	422.46	1.37	ENSMUSG00000034663	Bmp2k
										0.003215	0.00832	1430.43	1962.03	0.73	ENSMUSG00000000275	Trim25
										0.00323	0.00835	551.26	338.44	1.63	ENSMUSG00000082956	Naip3
										0.003237	0.00836	287.86	208.97	1.38	ENSMUSG00000001054	Rmnd5b
										0.003246	0.00838	259.34	186.43	1.39	ENSMUSG00000036748	Cuedc2
										0.00327	0.00844	225.3	346.09	0.65	ENSMUSG00000017679	Ttpal
										0.003296	0.0085	51.54	26.58	1.94	ENSMUSG00000033768	Nrxn2
										0.003319	0.00855	28.26	12.13	2.33	ENSMUSG00000044365	Cxxc4
										0.003329	0.00857	108.54	31.48	3.45	ENSMUSG00000030834	Abcc6
										0.003329	0.00857	130.61	210.94	0.62	ENSMUSG00000035704	Alg8
										0.00334	0.00858	124.35	53.16	2.34	ENSMUSG00000042500	Ago4
										0.003338	0.00858	1192.08	1661.72	0.72	ENSMUSG00000040631	Dok4
										0.003346	0.00859	54.92	25.06	2.19	ENSMUSG00000079559	Gm684
										0.003347	0.00859	147.19	100.25	1.47	ENSMUSG00000029570	Lfng
										0.003354	0.00861	1434.27	1786.28	0.8	ENSMUSG00000041225	Arhgap12
										0.003357	0.00861	407.12	668.84	0.61	ENSMUSG00000035891	Cerk
										0.003365	0.00862	232.64	93.13	2.5	ENSMUSG00000020893	Per1
										0.003374	0.00864	84	6.35	13.23	ENSMUSG00000053695	Defb37
										0.003374	0.00864	330.68	430.27	0.77	ENSMUSG00000020647	Ncoa1
										0.003378	0.00864	655.9	429.12	1.53	ENSMUSG00000052534	Pbx1
										0.003381	0.00864	180.28	221.62	0.81	ENSMUSG00000040943	Tet2
										0.003384	0.00865	889.82	1146.17	0.78	ENSMUSG00000003420	Fcgrt
										0.003391	0.00866	189.28	228.85	0.83	ENSMUSG00000037526	Atg14
										0.003396	0.00866	242.86	340.81	0.71	ENSMUSG00000031226	Pbdc1
										0.003405	0.00868	12.74	50.84	0.25	ENSMUSG00000002033	Cd3g
										0.003415	0.00869	482.2	351.64	1.37	ENSMUSG00000031983	2310022B05Rik
										0.003411	0.00869	4.28	25.47	0.17	ENSMUSG00000029371	Cxcl5
										0.003411	0.00869	364.07	209.62	1.74	ENSMUSG00000022425	Enpp2
										0.003418	0.00869	14.14	30.02	0.47	ENSMUSG00000028030	Tbck
										0.003424	0.0087	211.63	159.15	1.33	ENSMUSG00000036959	Bcorl1
										0.003426	0.0087	2324.98	1112.15	2.09	ENSMUSG00000005373	Mlxipl
										0.003443	0.00873	2351.83	907.53	2.59	ENSMUSG00000025194	Abcc2
										0.003443	0.00873	50.22	86.59	0.58	ENSMUSG00000062510	Nsl1
										0.003458	0.00877	337.93	137.73	2.45	ENSMUSG00000042367	Gjb3
										0.003462	0.00877	386.79	492.7	0.79	ENSMUSG00000038374	Rbm8a
										0.00346	0.00877	124.76	56.33	2.21	ENSMUSG00000030711	Sult1a1
										0.003499	0.00885	137.13	62.77	2.18	ENSMUSG00000085779	Atcayos
										0.003495	0.00885	11268.1	15422.1	0.73	ENSMUSG00000003814	Calr
										0.003506	0.00886	540.61	387.51	1.4	ENSMUSG00000009569	Mkl2
										0.003508	0.00886	273.85	383.65	0.71	ENSMUSG00000028454	Pigo
										0.003507	0.00886	1138	789.94	1.44	ENSMUSG00000022105	Rb1
										0.003527	0.00888	12.36	36.68	0.34	ENSMUSG00000035085	1700020L24Rik
										0.003531	0.00888	968.05	1408.49	0.69	ENSMUSG00000030560	Ctsc
										0.003518	0.00888	2427	5019.97	0.48	ENSMUSG00000074656	Eif2s2
										0.003532	0.00888	34.92	348.5	0.1	ENSMUSG00000027375	Mal
										0.003531	0.00888	55.99	78.58	0.71	ENSMUSG00000026799	Med27
										0.003525	0.00888	318.42	394.47	0.81	ENSMUSG00000058586	Serhl
										0.003524	0.00888	67.41	109.04	0.62	ENSMUSG00000020077	Srgn
										0.003539	0.00889	69.62	35.36	1.97	ENSMUSG00000072812	Ahnak2
										0.003552	0.00891	407.27	233.91	1.74	ENSMUSG00000042812	Foxf1
										0.003549	0.00891	218.9	166.9	1.31	ENSMUSG00000020605	Hs1bp3
										0.003562	0.00893	546.2	727.25	0.75	ENSMUSG00000032393	Dpp8
										0.003561	0.00893	303.3	442.21	0.69	ENSMUSG00000006494	Pdk1
										0.003589	0.00899	285.88	467.15	0.61	ENSMUSG00000026622	Nek2
										0.003597	0.009	61.23	95.04	0.64	ENSMUSG00000032598	Nckipsd
										0.003611	0.00901	13.94	8.5	1.64	ENSMUSG00000022309	Angpt1
										0.003604	0.00901	218.91	335.95	0.65	ENSMUSG00000014496	Ankrd28
										0.003611	0.00901	479.46	833.11	0.58	ENSMUSG00000042507	Elmsan1
										0.003604	0.00901	4081.57	5341.9	0.76	ENSMUSG00000017950	Hnf4a
										0.003608	0.00901	1714.11	2443.76	0.7	ENSMUSG00000060508	Nlrp9b
										0.003614	0.00901	582.14	422.58	1.38	ENSMUSG00000039865	Slc44a3
										0.003619	0.00902	198.79	131.72	1.51	ENSMUSG00000074802	Gas2l3
										0.003625	0.00903	240.85	194.72	1.24	ENSMUSG00000057133	Chd6
										0.003635	0.00905	1204.56	884.07	1.36	ENSMUSG00000031229	Atrx
										0.003655	0.00908	507.04	358.09	1.42	ENSMUSG00000003531	Dgcr6
										0.003656	0.00908	652.47	469.59	1.39	ENSMUSG00000037111	Setd7
										0.003665	0.0091	2944.72	4457.29	0.66	ENSMUSG00000029772	Ahcyl2
										0.003688	0.00913	672.06	446.9	1.5	ENSMUSG00000025731	0610011F06Rik
										0.003686	0.00913	190.59	254.47	0.75	ENSMUSG00000052423	B4galt3
										0.003687	0.00913	4.46	19.45	0.23	ENSMUSG00000094559	Cyp2d34
										0.003679	0.00913	249.31	426.69	0.58	ENSMUSG00000042363	Lgalsl
										0.003684	0.00913	1611.86	1999.35	0.81	ENSMUSG00000020964	Sel1l
										0.003699	0.00915	344.49	266.49	1.29	ENSMUSG00000042105	Inpp5f
										0.003709	0.00916	794.89	1070.93	0.74	ENSMUSG00000040774	Cept1
										0.003709	0.00916	3980.88	510.09	7.8	ENSMUSG00000025002	Cyp2c55
										0.003719	0.00917	12.62	27.15	0.46	ENSMUSG00000074006	Omp
										0.003713	0.00917	5879.09	10008.8	0.59	ENSMUSG00000024503	Spink3
										0.003715	0.00917	8.76	23.45	0.37	ENSMUSG00000076498	Trbc2
										0.003725	0.00918	86.16	255.85	0.34	ENSMUSG00000037157	Il22ra1
										0.003732	0.00919	44.64	29.55	1.51	ENSMUSG00000037759	Ptger2
										0.003731	0.00919	2039.19	2790.66	0.73	ENSMUSG00000044786	Zfp36
										0.003769	0.00927	333.26	438.83	0.76	ENSMUSG00000031634	Ufsp2
										0.003794	0.00933	610.83	411.63	1.48	ENSMUSG00000018509	Cenpv
										0.003808	0.00936	1149.53	721.15	1.59	ENSMUSG00000029545	Acads
										0.003813	0.00936	90.98	52.04	1.75	ENSMUSG00000039697	Ncoa7
										0.003828	0.00939	1490.27	958.63	1.55	ENSMUSG00000028063	Lmna
										0.003858	0.00945	73.15	97.39	0.75	ENSMUSG00000030060	Hmces
										0.003855	0.00945	21.73	82.88	0.26	ENSMUSG00000040432	Ltb4r2
										0.003884	0.00951	1017.04	1224.6	0.83	ENSMUSG00000034928	Rnf44
										0.003896	0.00953	302.6	215.9	1.4	ENSMUSG00000020978	Klhdc2
										0.003904	0.00955	475.83	273.03	1.74	ENSMUSG00000022246	Rai14
										0.003946	0.00964	502.57	303.03	1.66	ENSMUSG00000002980	Bcam
										0.00396	0.00967	60	32.16	1.87	ENSMUSG00000051098	Mblac2
										0.003961	0.00967	17.36	8.35	2.08	ENSMUSG00000030674	Qprt
										0.003971	0.00968	27.79	105.61	0.26	ENSMUSG00000053977	Cd8a
										0.00397	0.00968	1174.7	1469.74	0.8	ENSMUSG00000025224	Gbf1
										0.003966	0.00968	222.19	174.66	1.27	ENSMUSG00000050373	Snx21
										0.004009	0.00976	159.67	79.28	2.01	ENSMUSG00000004187	Kifc2
										0.004013	0.00977	1762.8	2326.27	0.76	ENSMUSG00000023068	Nus1
										0.004021	0.00978	86.03	52.85	1.63	ENSMUSG00000020888	Dvl2
										0.004035	0.00981	368.6	482.64	0.76	ENSMUSG00000068040	Tm9sf4
										0.004041	0.00982	12.07	23.15	0.52	ENSMUSG00000031264	Btk
										0.004055	0.00984	231.75	297.62	0.78	ENSMUSG00000027671	Actl6a
										0.004055	0.00984	145.37	97.19	1.5	ENSMUSG00000025268	Maged2
										0.004068	0.00985	1080.82	1477.24	0.73	ENSMUSG00000034243	Golgb1
										0.00406	0.00985	270.72	674.7	0.4	ENSMUSG00000029178	Klf3
										0.004071	0.00985	595.85	739.28	0.81	ENSMUSG00000039156	Stim2
										0.004066	0.00985	1907.09	1018.35	1.87	ENSMUSG00000034993	Vat1
										0.004063	0.00985	515.71	362.39	1.42	ENSMUSG00000026197	Zfand2b
										0.004089	0.00989	3211.33	1778	1.81	ENSMUSG00000071203	Naip5
										0.004104	0.00992	26.21	10.77	2.43	ENSMUSG00000074575	Kcng1
										0.004109	0.00992	443.47	302.49	1.47	ENSMUSG00000031442	Mcf2l
										0.004111	0.00992	704.95	471.61	1.49	ENSMUSG00000031834	Pik3r2
										0.004123	0.00995	694.44	862.45	0.81	ENSMUSG00000020590	Snx13
										0.00413	0.00996	107.59	174.51	0.62	ENSMUSG00000037887	Dusp8
										0.004133	0.00996	640.5	337.13	1.9	ENSMUSG00000014846	Tppp3
										0.004139	0.00997	136.31	110.82	1.23	ENSMUSG00000012076	Brms1l
										0.004167	0.01	43.71	17.73	2.47	ENSMUSG00000062563	Cys1
										0.004179	0.01	28.75	14.12	2.04	ENSMUSG00000005640	Insrr
										0.004177	0.01	107.99	40.84	2.64	ENSMUSG00000031214	Ophn1
										0.004158	0.01	757.11	439.62	1.72	ENSMUSG00000022912	Pros1
										0.004155	0.01	334.25	157.8	2.12	ENSMUSG00000044986	Tst
										0.004219	0.0101	401.59	277.46	1.45	ENSMUSG00000086390	1810019D21Rik
										0.004222	0.0101	587.49	451.86	1.3	ENSMUSG00000028015	Ctso
										0.004197	0.0101	35.82	24.83	1.44	ENSMUSG00000097617	Gm10687
										0.004192	0.0101	470.45	567.16	0.83	ENSMUSG00000039640	Mrpl12
										0.004213	0.0101	360.45	228.6	1.58	ENSMUSG00000051615	Rap2a
										0.004262	0.0102	5.51	35.45	0.16	ENSMUSG00000049709	Nlrp10
										0.004314	0.0103	727.82	345.65	2.11	ENSMUSG00000042797	Aqp11
										0.004303	0.0103	100.94	62.72	1.61	ENSMUSG00000030410	Dmwd
										0.004308	0.0103	511.09	726.4	0.7	ENSMUSG00000026655	Fam107b
										0.004296	0.0103	34.47	69.53	0.5	ENSMUSG00000041498	Kif14
										0.00429	0.0103	377.96	1615.54	0.23	ENSMUSG00000028885	Smpdl3b
										0.004328	0.0103	139.72	199.18	0.7	ENSMUSG00000004356	Utp20
										0.004363	0.0104	23.91	13.85	1.73	ENSMUSG00000078247	Airn
										0.004349	0.0104	4599.26	2719.59	1.69	ENSMUSG00000018126	Baiap2l2
										0.004368	0.0104	391.4	503.8	0.78	ENSMUSG00000031605	Klhl2
										0.004366	0.0104	144.91	75.93	1.91	ENSMUSG00000027273	Snap25
										0.004421	0.0105	56.28	20.85	2.7	ENSMUSG00000060402	Chst8
										0.004424	0.0105	102.86	207.71	0.5	ENSMUSG00000051022	Hs3st1
										0.004446	0.0106	200.03	265.86	0.75	ENSMUSG00000041362	4930506M07Rik
										0.004475	0.0106	650.06	845.32	0.77	ENSMUSG00000031103	Elf4
										0.004448	0.0106	63.94	120.48	0.53	ENSMUSG00000003355	Fkbp11
										0.004471	0.0106	385.56	283.97	1.36	ENSMUSG00000089788	Gm16586
										0.004463	0.0106	525.23	825.87	0.64	ENSMUSG00000028709	Mob3c
										0.004492	0.0106	870.59	1094.74	0.8	ENSMUSG00000024122	Pdpk1
										0.004483	0.0106	346.88	268.95	1.29	ENSMUSG00000004798	Ulk2
										0.004464	0.0106	211.7	135.67	1.56	ENSMUSG00000026187	Xrcc5
										0.004535	0.0107	469.48	217.19	2.16	ENSMUSG00000039450	Dcxr
										0.004512	0.0107	458.05	268.55	1.71	ENSMUSG00000021707	Dhfr
										0.004558	0.0107	38.2	23.3	1.64	ENSMUSG00000037025	Foxa2
										0.004562	0.0107	227.18	128.2	1.77	ENSMUSG00000035314	Gdpd5
										0.004561	0.0107	246.62	127.75	1.93	ENSMUSG00000052026	Slc6a7
										0.004556	0.0107	332.96	216.84	1.54	ENSMUSG00000038059	Smim3
										0.004563	0.0107	262.63	325.14	0.81	ENSMUSG00000036372	Tmem258
										0.004529	0.0107	365.45	214.27	1.71	ENSMUSG00000086040	Wipf3
										0.004608	0.0108	382.1	590.65	0.65	ENSMUSG00000036501	Fam13b
										0.004627	0.0108	525.3	627.38	0.84	ENSMUSG00000031590	Frg1
										0.004612	0.0108	111.79	66.95	1.67	ENSMUSG00000045281	Gpr20
										0.004582	0.0108	364.58	463.24	0.79	ENSMUSG00000023994	Nfya
										0.004605	0.0108	1211.66	1553.98	0.78	ENSMUSG00000041084	Ostc
										0.004574	0.0108	248.88	158.85	1.57	ENSMUSG00000021701	Plk2
										0.004574	0.0108	560.03	732.63	0.76	ENSMUSG00000040423	Rc3h1
										0.004602	0.0108	2836.28	1847.14	1.54	ENSMUSG00000015837	Sqstm1
										0.004588	0.0108	177.79	97.23	1.83	ENSMUSG00000021594	Srd5a1
										0.00459	0.0108	167.24	247.36	0.68	ENSMUSG00000046311	Zfp62
										0.004674	0.0109	145.63	85.6	1.7	ENSMUSG00000034159	2310007B03Rik
										0.004665	0.0109	340.78	408.96	0.83	ENSMUSG00000035632	Cnot3
										0.004643	0.0109	33929.9	42426.5	0.8	ENSMUSG00000037390	Muc3
										0.004665	0.0109	1060.06	116.86	9.07	ENSMUSG00000027513	Pck1
										0.004688	0.0109	17.56	27.75	0.63	ENSMUSG00000052142	Rasal3
										0.004693	0.0109	1077.19	790.26	1.36	ENSMUSG00000032547	Ryk
										0.004693	0.0109	1179.75	1798.42	0.66	ENSMUSG00000047281	Sfn
										0.00471	0.011	240.11	146.78	1.64	ENSMUSG00000030161	Gabarapl1
										0.004731	0.011	854.81	368.89	2.32	ENSMUSG00000033917	Gde1
										0.004796	0.0111	72.21	144.45	0.5	ENSMUSG00000020709	Adap2
										0.004757	0.0111	20.08	11.63	1.73	ENSMUSG00000053046	Brsk2
										0.004794	0.0111	6223.35	10311.4	0.6	ENSMUSG00000035000	Dpp4
										0.004778	0.0111	5.32	25.83	0.21	ENSMUSG00000076535	Igkv1-88
										0.004787	0.0111	144.02	74.13	1.94	ENSMUSG00000002032	Tmem25
										0.00489	0.0112	375.5	189.76	1.98	ENSMUSG00000054676	1600014C10Rik
										0.004889	0.0112	142.87	195.44	0.73	ENSMUSG00000027655	Dhx35
										0.004824	0.0112	465.88	327.5	1.42	ENSMUSG00000022559	Fbxl6
										0.004839	0.0112	21.85	39.56	0.55	ENSMUSG00000081448	Gm13086
										0.00488	0.0112	89.13	59.1	1.51	ENSMUSG00000031700	Gpt2
										0.004873	0.0112	2373.11	3734.04	0.64	ENSMUSG00000021270	Hsp90aa1
										0.00484	0.0112	148.78	95.01	1.57	ENSMUSG00000004383	Large
										0.004862	0.0112	569.68	838.56	0.68	ENSMUSG00000033499	Larp4b
										0.004818	0.0112	147.89	104.2	1.42	ENSMUSG00000041775	Mapk1ip1
										0.00489	0.0112	18.11	62.79	0.29	ENSMUSG00000004612	Nkg7
										0.004886	0.0112	738.39	369.37	2	ENSMUSG00000042359	Osbpl6
										0.004875	0.0112	691.42	494.29	1.4	ENSMUSG00000024975	Pdcd4
										0.004863	0.0112	367.62	535.22	0.69	ENSMUSG00000067825	Pex26
										0.004815	0.0112	25.23	13.76	1.83	ENSMUSG00000036492	Rnf39
										0.004812	0.0112	523.16	341.99	1.53	ENSMUSG00000038580	Sct
										0.00487	0.0112	1283.64	562.45	2.28	ENSMUSG00000031633	Slc25a4
										0.004893	0.0112	382.85	1621.85	0.24	ENSMUSG00000027219	Slc28a2
										0.004885	0.0112	1723.04	1219.78	1.41	ENSMUSG00000029578	Wipi2
										0.004928	0.0113	571.39	917.98	0.62	ENSMUSG00000017716	Birc5
										0.004931	0.0113	1075.78	1238.51	0.87	ENSMUSG00000014791	Elmo3
										0.004932	0.0113	3104.63	1620.34	1.92	ENSMUSG00000075706	Gpx4
										0.004914	0.0113	848.16	1110.81	0.76	ENSMUSG00000020124	Usp15
										0.005025	0.0114	91.44	64.76	1.41	ENSMUSG00000042579	4632404H12Rik
										0.00499	0.0114	149.27	114.65	1.3	ENSMUSG00000054894	Atp5s
										0.004962	0.0114	51.01	83.55	0.61	ENSMUSG00000041406	BC055324
										0.004972	0.0114	658.06	787.69	0.84	ENSMUSG00000021893	Capn7
										0.005018	0.0114	587.49	339.31	1.73	ENSMUSG00000030691	Fchsd2
										0.004955	0.0114	12.16	35.2	0.35	ENSMUSG00000055926	Gm14137
										0.005019	0.0114	131.81	53.02	2.49	ENSMUSG00000001663	Gstt1
										0.004968	0.0114	853.83	1067.87	0.8	ENSMUSG00000035941	Ibtk
										0.005022	0.0114	123.36	82.58	1.49	ENSMUSG00000020623	Map2k6
										0.004993	0.0114	153.65	105.6	1.45	ENSMUSG00000031851	Ntpcr
										0.005	0.0114	123.7	98.27	1.26	ENSMUSG00000020329	Polrmt
										0.004989	0.0114	165.46	104.15	1.59	ENSMUSG00000027777	Schip1
										0.005042	0.0115	493.19	714.53	0.69	ENSMUSG00000040701	Ap1g2
										0.005065	0.0115	104.87	53.47	1.96	ENSMUSG00000018821	Avpi1
										0.005059	0.0115	277.25	392.23	0.71	ENSMUSG00000039286	Fndc3b
										0.005076	0.0115	538.06	675.26	0.8	ENSMUSG00000042747	Krtcap2
										0.005031	0.0115	3221.37	3769.06	0.85	ENSMUSG00000003458	Ncstn
										0.005098	0.0116	213.92	168.78	1.27	ENSMUSG00000049606	Zfp644
										0.005138	0.0117	420.69	523.11	0.8	ENSMUSG00000027742	Cog6
										0.005214	0.0118	97.62	307.4	0.32	ENSMUSG00000055116	Arntl
										0.005201	0.0118	18.01	36.98	0.49	ENSMUSG00000097667	Gm26764
										0.005243	0.0118	79.55	31.43	2.53	ENSMUSG00000025934	Gsta3
										0.005217	0.0118	1061.47	752.6	1.41	ENSMUSG00000031485	Prosc
										0.005192	0.0118	32.63	62.14	0.53	ENSMUSG00000022772	Senp5
										0.005232	0.0118	693.45	268.15	2.59	ENSMUSG00000010122	Slc47a1
										0.005243	0.0118	734.65	57.07	12.87	ENSMUSG00000020226	Slc5a4b
										0.00522	0.0118	1965.36	3118.63	0.63	ENSMUSG00000020023	Tmcc3
										0.005225	0.0118	151.33	206.66	0.73	ENSMUSG00000002845	Tmem39a
										0.005258	0.0119	440.3	307.51	1.43	ENSMUSG00000046785	Epm2aip1
										0.005296	0.0119	593.82	1196.79	0.5	ENSMUSG00000021054	Sgpp1
										0.005298	0.0119	291.29	225.87	1.29	ENSMUSG00000034557	Zfyve9
										0.005314	0.012	272.35	386.28	0.71	ENSMUSG00000075254	Heg1
										0.005314	0.012	19.89	9.26	2.15	ENSMUSG00000037362	Nov
										0.005309	0.012	422.25	569.44	0.74	ENSMUSG00000042369	Rbm45
										0.005317	0.012	58024.3	35337.5	1.64	ENSMUSG00000064373	Sepp1
										0.005328	0.012	422.68	656.52	0.64	ENSMUSG00000053862	Slc51b
										0.005355	0.012	612.94	905.91	0.68	ENSMUSG00000022765	Snap29
										0.005394	0.0121	27.3	52.78	0.52	ENSMUSG00000097779	4833407H14Rik
										0.005393	0.0121	670.94	990.65	0.68	ENSMUSG00000021678	F2rl1
										0.005372	0.0121	1513.42	1815.17	0.83	ENSMUSG00000048154	Kmt2d
										0.005379	0.0121	5211.59	2738.28	1.9	ENSMUSG00000023043	Krt18
										0.005368	0.0121	176.14	125.51	1.4	ENSMUSG00000042446	Zmym4
										0.005485	0.0122	838.22	285.96	2.93	ENSMUSG00000028427	Aqp7
										0.00549	0.0122	276.2	198.96	1.39	ENSMUSG00000036622	Atp13a2
										0.005442	0.0122	304.65	229.53	1.33	ENSMUSG00000062098	Btbd3
										0.005454	0.0122	900.47	1588.64	0.57	ENSMUSG00000027524	Edn3
										0.005432	0.0122	471.89	595.53	0.79	ENSMUSG00000031835	Mbtps1
										0.005473	0.0122	816.72	440.73	1.85	ENSMUSG00000020889	Nr1d1
										0.005492	0.0122	1397.9	417.62	3.35	ENSMUSG00000010307	Tmem86a
										0.005491	0.0122	420.67	561.48	0.75	ENSMUSG00000041763	Tpp2
										0.005537	0.0123	79.72	332.99	0.24	ENSMUSG00000037145	2210407C18Rik
										0.00551	0.0123	26.25	56.63	0.46	ENSMUSG00000085376	Gm14508
										0.005524	0.0123	1198.82	1588	0.75	ENSMUSG00000034057	Myrfl
										0.00554	0.0123	303.5	243.87	1.24	ENSMUSG00000019461	Plscr3
										0.005606	0.0124	338.22	413.4	0.82	ENSMUSG00000004056	Akt2
										0.005592	0.0124	66.1	192.93	0.34	ENSMUSG00000046908	Ltb4r1
										0.005589	0.0124	543.99	401.95	1.35	ENSMUSG00000026603	Smyd2
										0.005574	0.0124	337.05	240.86	1.4	ENSMUSG00000041058	Wwp1
										0.005647	0.0125	1084.22	1504.78	0.72	ENSMUSG00000034574	Daam1
										0.005647	0.0125	688.78	899.6	0.77	ENSMUSG00000042772	Smg7
										0.005678	0.0126	29.84	50.53	0.59	ENSMUSG00000039195	1110008P14Rik
										0.005669	0.0126	360.9	293.72	1.23	ENSMUSG00000044857	Lemd2
										0.005719	0.0127	31.17	20.76	1.5	ENSMUSG00000040183	Ankrd6
										0.005792	0.0127	33.35	62.58	0.53	ENSMUSG00000084960	B430010I23Rik
										0.00573	0.0127	30.91	15.7	1.97	ENSMUSG00000003410	Elavl3
										0.005756	0.0127	10.98	33.67	0.33	ENSMUSG00000049608	Gpr55
										0.005784	0.0127	40.39	205.87	0.2	ENSMUSG00000025017	Pik3ap1
										0.005778	0.0127	240.43	187.99	1.28	ENSMUSG00000016933	Plcg1
										0.005732	0.0127	2258.19	2723.93	0.83	ENSMUSG00000019969	Psen1
										0.005789	0.0127	310.3	453.55	0.68	ENSMUSG00000079834	Tmlhe
										0.005723	0.0127	410.87	100.06	4.11	ENSMUSG00000042116	Vwa1
										0.005736	0.0127	570.15	915	0.62	ENSMUSG00000028811	Yars
										0.005745	0.0127	22.22	41.6	0.53	ENSMUSG00000022335	Zfat
										0.005795	0.0127	24.14	50.92	0.47	ENSMUSG00000039834	Zfp335
										0.005846	0.0128	32.27	69.32	0.47	ENSMUSG00000031389	Arhgap4
										0.005826	0.0128	207.83	145.32	1.43	ENSMUSG00000060376	Bckdha
										0.005827	0.0128	144.36	214.26	0.67	ENSMUSG00000018068	Ints2
										0.005831	0.0128	284.95	212.87	1.34	ENSMUSG00000024212	Mllt1
										0.005842	0.0128	667.97	476.31	1.4	ENSMUSG00000028565	Nfia
										0.005802	0.0128	715.67	851.88	0.84	ENSMUSG00000031154	Otud5
										0.005803	0.0128	285.51	371.05	0.77	ENSMUSG00000027540	Ptpn1
										0.005837	0.0128	222.6	158.71	1.4	ENSMUSG00000076431	Sox4
										0.005838	0.0128	1367.92	939.66	1.46	ENSMUSG00000031799	Tpm4
										0.005806	0.0128	131.39	84.84	1.55	ENSMUSG00000029587	Zfp12
										0.005894	0.0129	71.06	128.71	0.55	ENSMUSG00000097415	AU020206
										0.005892	0.0129	1105.14	701.96	1.57	ENSMUSG00000062929	Cfl2
										0.005935	0.0129	14	28.86	0.49	ENSMUSG00000031530	Dusp4
										0.005884	0.0129	725.2	864.49	0.84	ENSMUSG00000004054	Map3k11
										0.005917	0.0129	581.69	333.47	1.74	ENSMUSG00000038387	Rras
										0.005927	0.0129	394.08	475.84	0.83	ENSMUSG00000050854	Tmem125
										0.005878	0.0129	265.16	187.76	1.41	ENSMUSG00000035877	Zhx3
										0.005992	0.013	265.23	344.69	0.77	ENSMUSG00000034361	Cpne2
										0.005948	0.013	232.37	313	0.74	ENSMUSG00000032737	Inppl1
										0.006002	0.013	230.11	324.18	0.71	ENSMUSG00000049323	Smcr8
										0.005958	0.013	20.62	10.98	1.88	ENSMUSG00000049555	Tmie
										0.005995	0.013	33.76	77.33	0.44	ENSMUSG00000028389	Zfp37
										0.006059	0.0131	230.53	177.56	1.3	ENSMUSG00000020629	Adi1
										0.006074	0.0131	33.35	16.84	1.98	ENSMUSG00000030666	Calcb
										0.006077	0.0131	808.3	534.52	1.51	ENSMUSG00000045193	Cirbp
										0.006051	0.0131	237.8	303.97	0.78	ENSMUSG00000054499	Dedd2
										0.006071	0.0131	318.67	412.37	0.77	ENSMUSG00000033319	Fem1c
										0.006039	0.0131	68.62	42.4	1.62	ENSMUSG00000021903	Galnt15
										0.006016	0.0131	24	15.53	1.55	ENSMUSG00000025777	Gdap1
										0.006033	0.0131	840.66	650.27	1.29	ENSMUSG00000097695	Gm26905
										0.006057	0.0131	57.73	30.81	1.87	ENSMUSG00000047181	Samd14
										0.006015	0.0131	92.37	47.39	1.95	ENSMUSG00000035112	Wnk4
										0.006146	0.0132	1000.13	652.05	1.53	ENSMUSG00000027452	Acss1
										0.006105	0.0132	33.95	24.42	1.39	ENSMUSG00000041729	Coro2b
										0.00614	0.0132	6343.38	3845.54	1.65	ENSMUSG00000029311	Hsd17b11
										0.006136	0.0132	462.72	258.61	1.79	ENSMUSG00000005672	Kit
										0.00614	0.0132	1063.12	1945.55	0.55	ENSMUSG00000020151	Ptprr
										0.006119	0.0132	612.09	417.57	1.47	ENSMUSG00000040855	Reps2
										0.006119	0.0132	10.68	21.1	0.51	ENSMUSG00000038045	Sult6b1
										0.006111	0.0132	446.61	237.43	1.88	ENSMUSG00000024424	Ttc39c
										0.006215	0.0133	132.29	87.48	1.51	ENSMUSG00000046312	AI464131
										0.006165	0.0133	18.19	158.35	0.11	ENSMUSG00000058163	Gm5431
										0.006206	0.0133	729.58	860.18	0.85	ENSMUSG00000032777	Gtf3c1
										0.006168	0.0133	260.06	163.7	1.59	ENSMUSG00000069094	Pde7a
										0.0062	0.0133	34.31	17.56	1.95	ENSMUSG00000051079	Rgs13
										0.006229	0.0133	801.38	84.28	9.51	ENSMUSG00000020229	Slc5a4a
										0.006193	0.0133	71.01	38.4	1.85	ENSMUSG00000031596	Slc7a2
										0.00616	0.0133	446.02	322.81	1.38	ENSMUSG00000021990	Spata13
										0.006173	0.0133	360.3	445.85	0.81	ENSMUSG00000045503	Sys1
										0.006237	0.0134	441.56	327.52	1.35	ENSMUSG00000016940	Kctd2
										0.006283	0.0134	218.77	296.99	0.74	ENSMUSG00000020464	Pnpt1
										0.006247	0.0134	2424.05	2833.43	0.86	ENSMUSG00000003644	Rps6ka1
										0.006341	0.0135	178	80.5	2.21	ENSMUSG00000026834	Acvr1c
										0.006335	0.0135	31.83	9.14	3.48	ENSMUSG00000085536	Gm14950
										0.006299	0.0135	47.6	95.75	0.5	ENSMUSG00000024795	Kif20b
										0.00632	0.0135	870.81	1159.6	0.75	ENSMUSG00000017548	Suz12
										0.00641	0.0136	406.4	560.61	0.72	ENSMUSG00000014226	Cacybp
										0.006357	0.0136	1809.74	3014.3	0.6	ENSMUSG00000030865	Chp2
										0.006411	0.0136	1171.3	832.82	1.41	ENSMUSG00000038949	Cnst
										0.006414	0.0136	303.13	468.85	0.65	ENSMUSG00000025429	Pstpip2
										0.006379	0.0136	418.46	309.23	1.35	ENSMUSG00000036840	Siah1a
										0.006375	0.0136	290.04	821.73	0.35	ENSMUSG00000061762	Tac1
										0.006463	0.0137	11.53	17.12	0.67	ENSMUSG00000078091	Gm10912
										0.00645	0.0137	1229.88	892.8	1.38	ENSMUSG00000033735	Spr
										0.006428	0.0137	267.99	405.63	0.66	ENSMUSG00000030059	Tmf1
										0.006466	0.0137	333.67	241.83	1.38	ENSMUSG00000068580	Zfyve19
										0.006555	0.0139	353.19	289.83	1.22	ENSMUSG00000035992	Fnip1
										0.006563	0.0139	37.59	65.76	0.57	ENSMUSG00000023947	Nfkbie
										0.006538	0.0139	2158.69	3236.83	0.67	ENSMUSG00000028367	Txn1
										0.006622	0.014	249.9	446.47	0.56	ENSMUSG00000052595	A1cf
										0.006625	0.014	132.92	184	0.72	ENSMUSG00000035845	Alg12
										0.006635	0.014	1320.13	1577.27	0.84	ENSMUSG00000033542	Arhgef5
										0.006591	0.014	1026.54	1181.49	0.87	ENSMUSG00000027293	Ehd4
										0.006643	0.014	163	217.13	0.75	ENSMUSG00000007050	Lsm2
										0.00669	0.0141	19.05	9.24	2.06	ENSMUSG00000066191	Anks6
										0.006707	0.0141	302.48	201.4	1.5	ENSMUSG00000062031	Athl1
										0.006693	0.0141	37.18	28.59	1.3	ENSMUSG00000054423	Cadps
										0.006698	0.0141	307.26	222.14	1.38	ENSMUSG00000021820	Camk2g
										0.006663	0.0141	293	213.52	1.37	ENSMUSG00000041625	Ggact
										0.006656	0.0141	405.6	207.35	1.96	ENSMUSG00000063903	Klk1
										0.006707	0.0141	66.07	23.46	2.82	ENSMUSG00000039110	Mycbpap
										0.006692	0.0141	91.8	126.94	0.72	ENSMUSG00000024785	Rcl1
										0.006714	0.0141	142.8	84.83	1.68	ENSMUSG00000052852	Reep1
										0.006681	0.0141	766.54	1075.28	0.71	ENSMUSG00000030298	Sec13
										0.006692	0.0141	164.75	251.28	0.66	ENSMUSG00000030089	Slc41a3
										0.006662	0.0141	111.53	167.07	0.67	ENSMUSG00000028599	Tnfrsf1b
										0.006824	0.0143	50.43	86.87	0.58	ENSMUSG00000084159	Gm12696
										0.006844	0.0143	248.45	309.48	0.8	ENSMUSG00000015176	Nolc1
										0.006803	0.0143	3892.03	4771.6	0.82	ENSMUSG00000032504	Pdcd6ip
										0.006794	0.0143	1486.09	729.44	2.04	ENSMUSG00000021336	Slc17a4
										0.006858	0.0143	967.46	1235.21	0.78	ENSMUSG00000027822	Slc33a1
										0.006813	0.0143	138.97	230.09	0.6	ENSMUSG00000035476	Tab3
										0.006856	0.0143	272.45	180.77	1.51	ENSMUSG00000071267	Zfp942
										0.00687	0.0144	1184.53	1513.31	0.78	ENSMUSG00000020362	Cnot6
										0.006914	0.0144	453.23	594.34	0.76	ENSMUSG00000041781	Cpsf2
										0.006885	0.0144	156.52	216.04	0.72	ENSMUSG00000006519	Cyba
										0.006914	0.0144	69.03	36.93	1.87	ENSMUSG00000049122	Frmd3
										0.006921	0.0144	1796.15	2341.53	0.77	ENSMUSG00000031621	Isx
										0.006866	0.0144	501.72	696.72	0.72	ENSMUSG00000037857	Nufip2
										0.006912	0.0144	1057.25	1196	0.88	ENSMUSG00000041757	Plekha6
										0.00696	0.0145	2595.89	3381.97	0.77	ENSMUSG00000032096	Arcn1
										0.006993	0.0145	2671.96	3174.53	0.84	ENSMUSG00000029465	Arpc3
										0.006961	0.0145	1046.93	643.65	1.63	ENSMUSG00000031451	Gas6
										0.006956	0.0145	4072.73	6579.83	0.62	ENSMUSG00000029992	Gfpt1
										0.006982	0.0145	1108.51	817.57	1.36	ENSMUSG00000071379	Hpcal1
										0.006937	0.0145	578.96	767.97	0.75	ENSMUSG00000033623	Pcgf3
										0.006984	0.0145	79.82	53.34	1.5	ENSMUSG00000021069	Pygl
										0.007045	0.0146	82.86	22.67	3.66	ENSMUSG00000030935	Acsm3
										0.007022	0.0146	65.62	106.9	0.61	ENSMUSG00000063550	Nup98
										0.007034	0.0146	113.92	61.42	1.85	ENSMUSG00000039976	Tbc1d16
										0.007118	0.0147	245.13	162.56	1.51	ENSMUSG00000024462	Gabbr1
										0.007084	0.0147	207.73	281.61	0.74	ENSMUSG00000038622	Med30
										0.007115	0.0147	1929.53	2925.25	0.66	ENSMUSG00000018171	Vmp1
										0.007162	0.0148	328.65	213.48	1.54	ENSMUSG00000028536	2610528J11Rik
										0.00718	0.0148	174.75	247.43	0.71	ENSMUSG00000039988	Ankrd13c
										0.007214	0.0148	317.68	188.5	1.69	ENSMUSG00000097336	Fendrr
										0.007207	0.0148	7308.34	2316.8	3.15	ENSMUSG00000032978	Guca2b
										0.007138	0.0148	437.5	932.26	0.47	ENSMUSG00000026971	Itgb6
										0.007178	0.0148	368.85	220.15	1.68	ENSMUSG00000055053	Nfic
										0.007191	0.0148	511.99	370.43	1.38	ENSMUSG00000040043	Rbms2
										0.007153	0.0148	64.86	32.33	2.01	ENSMUSG00000022018	Rgcc
										0.007167	0.0148	1164.06	1471.26	0.79	ENSMUSG00000041488	Stx3
										0.007202	0.0148	628.53	818.91	0.77	ENSMUSG00000060860	Ube2s
										0.007204	0.0148	880	1117.27	0.79	ENSMUSG00000037470	Uggt1
										0.00715	0.0148	171.79	250.61	0.69	ENSMUSG00000061079	Zfp143
										0.007219	0.0149	5186.21	1889.4	2.74	ENSMUSG00000040584	Abcb1a
										0.007282	0.0149	113.58	192.22	0.59	ENSMUSG00000063663	Brwd3
										0.007232	0.0149	165.68	105.29	1.57	ENSMUSG00000028654	Mycl
										0.007249	0.0149	24.22	44.82	0.54	ENSMUSG00000034206	Polq
										0.007259	0.0149	651.79	1608.39	0.41	ENSMUSG00000037434	Slc30a1
										0.007229	0.0149	134.14	205.74	0.65	ENSMUSG00000039016	Timm8b
										0.007344	0.015	231.33	179.77	1.29	ENSMUSG00000006289	Osgep
										0.007344	0.015	762.67	1072.52	0.71	ENSMUSG00000044641	Pard6b
										0.00734	0.015	299.26	185.87	1.61	ENSMUSG00000021009	Ptpn21
										0.00729	0.015	69.33	45.43	1.53	ENSMUSG00000046613	Vwa5b2
										0.007378	0.0151	163.16	350.69	0.47	ENSMUSG00000023827	Agpat4
										0.007389	0.0151	179.4	115.55	1.55	ENSMUSG00000032076	Cadm1
										0.007418	0.0151	1381.88	1682.8	0.82	ENSMUSG00000020476	Dbnl
										0.007379	0.0151	275.74	372.82	0.74	ENSMUSG00000029073	Gltpd1
										0.00739	0.0151	496.09	634.93	0.78	ENSMUSG00000029775	Klhdc10
										0.007431	0.0152	1115.45	1398.65	0.8	ENSMUSG00000042599	Kdm7a
										0.007515	0.0153	460.37	354.86	1.3	ENSMUSG00000032411	Tfdp2
										0.00756	0.0154	63.93	36.36	1.76	ENSMUSG00000043487	Acot6
										0.007592	0.0154	102.46	70.78	1.45	ENSMUSG00000030714	Ccdc101
										0.00757	0.0154	2780.82	3882.5	0.72	ENSMUSG00000003746	Man1a
										0.007566	0.0154	30.54	8.62	3.54	ENSMUSG00000086265	Marcksl1-ps4
										0.007533	0.0154	94.04	66.15	1.42	ENSMUSG00000054580	Pla2r1
										0.007553	0.0154	915.37	500.59	1.83	ENSMUSG00000032114	Slc37a4
										0.007639	0.0155	109.97	70.13	1.57	ENSMUSG00000000058	Cav2
										0.007642	0.0155	285.17	162.24	1.76	ENSMUSG00000020183	Cpm
										0.00767	0.0156	2038.35	1268.31	1.61	ENSMUSG00000057880	Abat
										0.00768	0.0156	18.33	13.58	1.35	ENSMUSG00000030302	Atp2b2
										0.007709	0.0156	667.94	1407.59	0.47	ENSMUSG00000041515	Irf8
										0.007695	0.0156	60.09	102.96	0.58	ENSMUSG00000027751	Supt20
										0.007714	0.0156	513.29	741.98	0.69	ENSMUSG00000028776	Tinagl1
										0.007794	0.0157	301.88	191.59	1.58	ENSMUSG00000002625	Akap8l
										0.00778	0.0157	1341.03	1844.36	0.73	ENSMUSG00000039899	Fgl2
										0.007766	0.0157	32.68	12.77	2.56	ENSMUSG00000025407	Gli1
										0.007741	0.0157	283.33	380.49	0.74	ENSMUSG00000037262	Kin
										0.007737	0.0157	1016.15	1356.43	0.75	ENSMUSG00000029020	Mfn2
										0.007726	0.0157	165.09	123.31	1.34	ENSMUSG00000027428	Rbbp9
										0.007761	0.0157	147.85	263.16	0.56	ENSMUSG00000038530	Rgs4
										0.007782	0.0157	8.48	28.42	0.3	ENSMUSG00000023995	Tspo2
										0.007741	0.0157	565.67	410.69	1.38	ENSMUSG00000014550	Zfyve20
										0.00783	0.0158	2238.94	3503.1	0.64	ENSMUSG00000039529	Atp8b1
										0.007861	0.0158	1790.17	834.15	2.15	ENSMUSG00000034171	Faah
										0.007858	0.0158	128.89	95.92	1.34	ENSMUSG00000037251	Pomk
										0.007822	0.0158	1637.01	2102.05	0.78	ENSMUSG00000039367	Sec24c
										0.007913	0.0159	761.83	1231.96	0.62	ENSMUSG00000020865	Abcc3
										0.007879	0.0159	625.2	322.89	1.94	ENSMUSG00000001211	Agpat3
										0.00792	0.0159	337.23	199.87	1.69	ENSMUSG00000053062	Jam2
										0.007906	0.0159	56.19	31.69	1.77	ENSMUSG00000015222	Map2
										0.007897	0.0159	2314.06	1137.59	2.03	ENSMUSG00000038298	Pdzk1
										0.007934	0.0159	209.14	320.1	0.65	ENSMUSG00000039231	Suv39h1
										0.008054	0.0161	2173.48	3615.99	0.6	ENSMUSG00000023087	Ccrn4l
										0.008045	0.0161	55.12	118.66	0.46	ENSMUSG00000054200	Ffar4
										0.008038	0.0161	398.34	289.89	1.37	ENSMUSG00000067071	Hes6
										0.008008	0.0161	93.53	49.26	1.9	ENSMUSG00000022383	Ppara
										0.008069	0.0162	343.94	174.77	1.97	ENSMUSG00000029377	Ereg
										0.008095	0.0162	121.36	165.68	0.73	ENSMUSG00000022724	Mina
										0.008076	0.0162	64.59	93.88	0.69	ENSMUSG00000033099	Nol12
										0.008211	0.0164	426.37	542.21	0.79	ENSMUSG00000040859	Bsdc1
										0.008218	0.0164	60.67	134.41	0.45	ENSMUSG00000026365	Cfh
										0.008193	0.0164	620.29	787.79	0.79	ENSMUSG00000024165	Hn1l
										0.008223	0.0164	226.41	295.99	0.76	ENSMUSG00000022706	Mrpl40
										0.008223	0.0164	1347.4	788.19	1.71	ENSMUSG00000010660	Plcd1
										0.008282	0.0165	393.74	532.64	0.74	ENSMUSG00000074300	BC030870
										0.008268	0.0165	30.35	62.02	0.49	ENSMUSG00000081984	Dnajb3
										0.00829	0.0165	197.15	159.21	1.24	ENSMUSG00000024169	Ift140
										0.008266	0.0165	42.84	90.53	0.47	ENSMUSG00000037752	Xkr8
										0.008334	0.0166	26.99	48.88	0.55	ENSMUSG00000097680	Gm26642
										0.008318	0.0166	87.47	188.95	0.46	ENSMUSG00000053746	Ptrh1
										0.008403	0.0167	19.15	49.02	0.39	ENSMUSG00000043811	Rtn4r
										0.008472	0.0168	400	521.44	0.77	ENSMUSG00000060743	H3f3a
										0.008466	0.0168	315.68	226.91	1.39	ENSMUSG00000003849	Nqo1
										0.008521	0.0169	11.1	25.46	0.44	ENSMUSG00000085427	6430710C18Rik
										0.00854	0.0169	199.38	101.24	1.97	ENSMUSG00000039653	Baat
										0.008535	0.0169	32.35	73.89	0.44	ENSMUSG00000043051	Disc1
										0.008556	0.0169	581.19	653.29	0.89	ENSMUSG00000001366	Fbxo9
										0.008492	0.0169	184.76	103.51	1.78	ENSMUSG00000031990	Jam3
										0.008514	0.0169	14.44	27.26	0.53	ENSMUSG00000041992	Rapgef5
										0.008515	0.0169	11.09	22.72	0.49	ENSMUSG00000079262	Slco1a6
										0.008621	0.017	266.58	119.24	2.24	ENSMUSG00000044037	Als2cl
										0.008615	0.017	194.83	135.66	1.44	ENSMUSG00000036585	Fgf1
										0.008595	0.017	18.09	11.96	1.51	ENSMUSG00000027434	Nkx2-2
										0.008656	0.0171	521.13	364.8	1.43	ENSMUSG00000022661	Cd200
										0.008659	0.0171	75.84	38.79	1.96	ENSMUSG00000030498	Gas2
										0.008695	0.0171	45.32	78.19	0.58	ENSMUSG00000058360	Gm10040
										0.008644	0.0171	205.73	264.27	0.78	ENSMUSG00000043702	Pde12
										0.008631	0.0171	74.29	108.42	0.69	ENSMUSG00000036834	Plch1
										0.008637	0.0171	27.25	50.06	0.54	ENSMUSG00000034226	Rhov
										0.008635	0.0171	293.49	459.09	0.64	ENSMUSG00000025403	Shmt2
										0.008746	0.0172	174.98	224.83	0.78	ENSMUSG00000050244	Heatr1
										0.008772	0.0173	251.07	186.87	1.34	ENSMUSG00000079065	BC005561
										0.008775	0.0173	84.87	46.12	1.84	ENSMUSG00000026405	C4bp
										0.008824	0.0173	397.68	175.4	2.27	ENSMUSG00000029864	Gstk1
										0.00888	0.0174	6.58	15.82	0.42	ENSMUSG00000085471	4933423P22Rik
										0.008865	0.0174	446.66	289.2	1.54	ENSMUSG00000026797	Stxbp1
[truncated: 1,299 more rows]
