# Supplementary material for: Akkermansia muciniphila mediates negative effects of IFNγ on glucose metabolism
Source: Nat Commun. 2016 Nov 14;7:13329. doi: 10.1038/ncomms13329 (PMC5114536; doi:10.1038/ncomms13329)
Supplement: Supplementary Data 5 — Expression of the IFNγ-dependent gene signature in wild type versus Irgm1KO mouse ileum. [file ncomms13329-s6.xlsx]

## Sheet: Data 5
Supplemental Data 5: Expression of the IFNg-dependent gene signature in wild type versus Irgm1KO mouse ileum
Name	FDR	Mean intensity Irgm1KO	Mean intensity WT	Fold-change	UniqueID	Symbol
RIKEN cDNA B430306N03 gene	0.0381	1.34	0.54	2.5	ENSMUSG00000043740	B430306N03Rik
src-like adaptor	0.189	34.32	20.34	1.69	ENSMUSG00000022372	Sla
tripartite motif-containing 30A	0.234	119.32	45.06	2.65	ENSMUSG00000030921	Trim30a
helicase with zinc finger 2, transcriptional coactivator	0.262	91.23	63.92	1.43	ENSMUSG00000027580	Helz2
poly (ADP-ribose) polymerase family, member 11	0.262	19.42	12.84	1.51	ENSMUSG00000037997	Parp11
lectin, galactose binding, soluble 9	0.262	474.85	334.79	1.42	ENSMUSG00000001123	Lgals9
IKAROS family zinc finger 1	0.262	30.54	14.48	2.11	ENSMUSG00000018654	Ikzf1
Rho GTPase activating protein 30	0.262	10.84	6.47	1.68	ENSMUSG00000048865	Arhgap30
bone marrow stromal cell antigen 2	0.262	10.59	4.92	2.15	ENSMUSG00000046718	Bst2
nuclear antigen Sp100	0.262	78.68	46.7	1.68	ENSMUSG00000026222	Sp100
SAM and SH3 domain containing 3	0.262	13.37	8.25	1.62	ENSMUSG00000031101	Sash3
histocompatibility 2, D region locus 1	0.262	597.26	419.41	1.42	ENSMUSG00000073411	H2-D1
solute carrier family 35, member B3	0.262	44.71	54.18	0.83	ENSMUSG00000021432	Slc35b3
protein phosphatase 1K (PP2C domain containing)	0.262	20.99	14	1.5	ENSMUSG00000037826	Ppm1k
integrin beta 7	0.262	16.51	10.71	1.54	ENSMUSG00000001281	Itgb7
guanylate-binding protein 9	0.262	17.61	11.58	1.52	ENSMUSG00000029298	Gbp9
protein tyrosine phosphatase, receptor type, C	0.262	67.78	42.92	1.58	ENSMUSG00000026395	Ptprc
interferon-induced protein with tetratricopeptide repeats 1	0.262	184.13	101.67	1.81	ENSMUSG00000034459	Ifit1
cysteine-serine-rich nuclear protein 1	0.262	9.47	6.18	1.53	ENSMUSG00000032515	Csrnp1
interleukin 22 receptor, alpha 2	0.269	17.09	10.7	1.6	ENSMUSG00000039760	Il22ra2
transmembrane protein 229B	0.269	10.11	7.81	1.29	ENSMUSG00000046157	Tmem229b
SAM domain and HD domain, 1	0.29	81.24	59.59	1.36	ENSMUSG00000027639	Samhd1
nudix (nucleoside diphosphate linked moiety X)-type motif 5	0.29	50.03	32.61	1.53	ENSMUSG00000025817	Nudt5
patatin-like phospholipase domain containing 7	0.29	8.68	6.31	1.38	ENSMUSG00000036833	Pnpla7
ubiquitin D	0.318	28.85	7.9	3.65	ENSMUSG00000035186	Ubd
T cell receptor gamma, constant 4	0.382	1.73	2.83	0.61	ENSMUSG00000076757	Tcrg-C4
predicted gene 12250	0.382	27.64	14.22	1.94	ENSMUSG00000082292	Gm12250
serine (or cysteine) peptidase inhibitor, clade A, member 3F	0.382	5.29	2.68	1.97	ENSMUSG00000066363	Serpina3f
RIKEN cDNA A330023F24 gene	0.382	2.48	3.4	0.73	ENSMUSG00000096929	A330023F24Rik
proteasome (prosome, macropain) subunit, beta type 9 (large multifunctional peptidase 2)	0.382	20.97	13.85	1.51	ENSMUSG00000096727	Psmb9
ATPase, class V, type 10D	0.382	3.98	2.65	1.5	ENSMUSG00000046808	Atp10d
nicotinamide phosphoribosyltransferase	0.382	104.45	82.19	1.27	ENSMUSG00000020572	Nampt
SLAM family member 9	0.382	5.61	4.03	1.39	ENSMUSG00000026548	Slamf9
guanylate binding protein 3	0.382	23.61	15.89	1.49	ENSMUSG00000028268	Gbp3
histocompatibility 2, Q region locus 6	0.382	50.88	28.65	1.78	ENSMUSG00000073409	H2-Q6
beta-2 microglobulin	0.382	2173.99	1567.64	1.39	ENSMUSG00000060802	B2m
interferon-induced protein with tetratricopeptide repeats 3	0.382	13.33	6.66	2	ENSMUSG00000074896	Ifit3
interferon gamma inducible protein 47	0.387	125.64	76.54	1.64	ENSMUSG00000078920	Ifi47
zinc finger, C4H2 domain containing	0.395	3.52	2.72	1.29	ENSMUSG00000035062	Zc4h2
interferon-induced protein with tetratricopeptide repeats 2	0.395	29.48	13.37	2.2	ENSMUSG00000045932	Ifit2
receptor transporter protein 4	0.395	40.93	22.35	1.83	ENSMUSG00000033355	Rtp4
zinc finger, NFX1-type containing 1	0.395	45.38	37.15	1.22	ENSMUSG00000039501	Znfx1
eukaryotic translation elongation factor 1 alpha 1 pseudogene	0.395	15.93	12.6	1.26	ENSMUSG00000091549	Gm6548
proteasome (prosome, macropain) activator subunit 2 (PA28 beta)	0.395	100.39	68.43	1.47	ENSMUSG00000079197	Psme2
interferon gamma induced GTPase	0.395	53.26	29.26	1.82	ENSMUSG00000078853	Igtp
proteasome (prosome, macropain) activator subunit 1 (PA28 alpha)	0.395	143.7	110.87	1.3	ENSMUSG00000022216	Psme1
radical S-adenosyl methionine domain containing 2	0.395	29.97	18.17	1.65	ENSMUSG00000020641	Rsad2
2'-5' oligoadenylate synthetase 3	0.395	38.12	23.37	1.63	ENSMUSG00000032661	Oas3
XIAP associated factor 1	0.395	9.27	6.16	1.5	ENSMUSG00000040483	Xaf1
transporter 2, ATP-binding cassette, sub-family B (MDR/TAP)	0.395	16.25	12.8	1.27	ENSMUSG00000024339	Tap2
TNFAIP3 interacting protein 2	0.395	2.75	3.52	0.78	ENSMUSG00000059866	Tnip2
opioid growth factor receptor	0.395	53.76	44.9	1.2	ENSMUSG00000049401	Ogfr
5-azacytidine induced gene 2	0.42	163.1	141.99	1.15	ENSMUSG00000039285	Azi2
predicted gene 11131	0.42	5.32	3.66	1.46	ENSMUSG00000079505	Gm11131
ubiquitin specific peptidase 18	0.437	107.96	50.99	2.12	ENSMUSG00000030107	Usp18
dedicator of cytokinesis 11	0.444	43.88	33.01	1.33	ENSMUSG00000031093	Dock11
interferon regulatory factor 7	0.458	45.31	29.42	1.54	ENSMUSG00000025498	Irf7
histocompatibility 2, class II, locus DMa	0.458	58.22	42.92	1.36	ENSMUSG00000037649	H2-DMa
chemokine (C-X-C motif) ligand 10	0.458	3.95	2.22	1.78	ENSMUSG00000034855	Cxcl10
fer (fms/fps related) protein kinase	0.458	7.67	8.83	0.87	ENSMUSG00000000127	Fer
histocompatibility 2, Q region locus 7	0.458	45.16	30.47	1.48	ENSMUSG00000060550	H2-Q7
eukaryotic translation initiation factor 4E binding protein 1	0.458	5.32	6.33	0.84	ENSMUSG00000031490	Eif4ebp1
NLR family, CARD domain containing 4	0.458	87.13	108.84	0.8	ENSMUSG00000039193	Nlrc4
acyloxyacyl hydrolase	0.458	5.63	4.92	1.14	ENSMUSG00000021322	Aoah
phospholipase A2, group XVI	0.458	14.72	11.43	1.29	ENSMUSG00000060675	Pla2g16
histocompatibility 2, Q region locus 4	0.462	44.67	33.35	1.34	ENSMUSG00000035929	H2-Q4
interferon inducible GTPase 1	0.462	92.79	57.29	1.62	ENSMUSG00000054072	Iigp1
DEAD (Asp-Glu-Ala-Asp) box polypeptide 58	0.463	78.9	64.62	1.22	ENSMUSG00000040296	Ddx58
xanthine dehydrogenase	0.463	131.72	113.8	1.16	ENSMUSG00000024066	Xdh
signal transducer and activator of transcription 1	0.463	158.91	115.83	1.37	ENSMUSG00000026104	Stat1
zinc finger protein 287	0.463	3.02	2.6	1.16	ENSMUSG00000005267	Zfp287
immunity-related GTPase family M member 2	0.463	75.25	48.51	1.55	ENSMUSG00000069874	Irgm2
telomeric repeat binding factor 1	0.463	9.4	10.83	0.87	ENSMUSG00000025925	Terf1
purine-nucleoside phosphorylase	0.463	230.45	197.13	1.17	ENSMUSG00000021871	Pnp
CASK-interacting protein 2	0.473	34.49	43.5	0.79	ENSMUSG00000034471	Caskin2
adenosine deaminase, RNA-specific	0.484	63.94	54.32	1.18	ENSMUSG00000027951	Adar
human immunodeficiency virus type I enhancer binding protein 3	0.492	2.19	1.65	1.33	ENSMUSG00000028634	Hivep3
histocompatibility 2, K1, K region	0.492	553.36	462.61	1.2	ENSMUSG00000061232	H2-K1
jagged 1	0.492	21.98	25.05	0.88	ENSMUSG00000027276	Jag1
endothelial PAS domain protein 1	0.492	70.75	78.01	0.91	ENSMUSG00000024140	Epas1
guanylate binding protein 6	0.492	30.87	19.05	1.62	ENSMUSG00000079362	Gbp6
cytidine monophosphate (UMP-CMP) kinase 2, mitochondrial	0.496	65.98	54.86	1.2	ENSMUSG00000020638	Cmpk2
caspase 3	0.498	45.26	36.38	1.24	ENSMUSG00000031628	Casp3
transporter 1, ATP-binding cassette, sub-family B (MDR/TAP)	0.503	73.2	53.94	1.36	ENSMUSG00000037321	Tap1
histocompatibility 2, class II antigen A, beta 1	0.503	665.48	504.12	1.32	ENSMUSG00000073421	H2-Ab1
CD74 antigen (invariant polypeptide of major histocompatibility complex, class II antigen-associated)	0.505	1549.32	1132.56	1.37	ENSMUSG00000024610	Cd74
histocompatibility 2, class II antigen E beta	0.506	129.45	102.98	1.26	ENSMUSG00000060586	H2-Eb1
histocompatibility 2, class II antigen A, alpha	0.506	1973.69	1485.88	1.33	ENSMUSG00000036594	H2-Aa
expressed sequence AW112010	0.507	139.25	108.72	1.28	ENSMUSG00000075010	AW112010
Jun dimerization protein 2	0.512	4.53	3.26	1.39	ENSMUSG00000034271	Jdp2
glutaredoxin	0.512	178.24	149.26	1.19	ENSMUSG00000021591	Glrx
histocompatibility 2, T region locus 22	0.512	66.25	49.99	1.33	ENSMUSG00000056116	H2-T22
guanylate binding protein 4	0.512	20.16	15.67	1.29	ENSMUSG00000079363	Gbp4
proteasome (prosome, macropain) subunit, beta type 10	0.512	51	42.98	1.19	ENSMUSG00000031897	Psmb10
lectin, galactoside-binding, soluble, 3 binding protein	0.512	92.59	73.65	1.26	ENSMUSG00000033880	Lgals3bp
histocompatibility 2, T region locus 23	0.512	47.07	38.59	1.22	ENSMUSG00000067212	H2-T23
histocompatibility 2, T region locus 24	0.517	5.45	4.27	1.28	ENSMUSG00000053835	H2-T24
TAP binding protein-like	0.524	10.15	8.57	1.18	ENSMUSG00000038213	Tapbpl
immunity-related GTPase family M member 1	0.571	128.47	99.39	1.29	ENSMUSG00000046879	Irgm1
caspase recruitment domain family, member 10	0.571	8.22	9.36	0.88	ENSMUSG00000033170	Card10
solute carrier family 25 (mitochondrial carrier ornithine transporter), member 15	0.607	329.19	283.23	1.16	ENSMUSG00000031482	Slc25a15
hexose-6-phosphate dehydrogenase (glucose 1-dehydrogenase)	0.612	15.24	13.25	1.15	ENSMUSG00000028980	H6pd
immediate early response 5	0.612	54.53	47.87	1.14	ENSMUSG00000056708	Ier5
RIKEN cDNA 1110038F14 gene	0.612	7.99	10.52	0.76	ENSMUSG00000063236	1110038F14Rik
cylindromatosis (turban tumor syndrome)	0.615	115.01	105.31	1.09	ENSMUSG00000036712	Cyld
slingshot homolog 3 (Drosophila)	0.617	18.55	20.42	0.91	ENSMUSG00000034616	Ssh3
transmembrane protein 245	0.617	84	96.93	0.87	ENSMUSG00000055296	Tmem245
eukaryotic translation initiation factor 2-alpha kinase 2	0.617	78.56	68.48	1.15	ENSMUSG00000024079	Eif2ak2
Williams-Beuren syndrome chromosome region 16 homolog (human)	0.617	3.1	3.56	0.87	ENSMUSG00000061979	Wbscr16
TAP binding protein	0.617	234.12	213.3	1.1	ENSMUSG00000024308	Tapbp
serine (or cysteine) peptidase inhibitor, clade B, member 6b	0.625	7.22	6.18	1.17	ENSMUSG00000042842	Serpinb6b
guanylate binding protein 7	0.625	52.97	42.96	1.23	ENSMUSG00000040253	Gbp7
thioredoxin domain containing 11	0.632	51.1	47.05	1.09	ENSMUSG00000022498	Txndc11
sodium channel, voltage-gated, type V, alpha	0.639	0.5	0.76	0.66	ENSMUSG00000032511	Scn5a
GIPC PDZ domain containing family, member 2	0.644	241.91	304.05	0.8	ENSMUSG00000039131	Gipc2
guanylate binding protein 11	0.644	0.64	0.5	1.27	ENSMUSG00000092021	Gbp11
TRAF type zinc finger domain containing 1	0.649	31.98	28.32	1.13	ENSMUSG00000042726	Trafd1
single stranded DNA binding protein 4	0.649	3.55	4.08	0.87	ENSMUSG00000070003	Ssbp4
IQ calmodulin-binding motif containing 1	0.649	4.78	4.04	1.18	ENSMUSG00000022837	Iqcb1
ubiquitin specific peptidase 16	0.649	40.41	36.82	1.1	ENSMUSG00000025616	Usp16
spermatogenesis associated, serine-rich 2-like	0.649	63.67	51.71	1.23	ENSMUSG00000038305	Spats2l
stathmin 1	0.655	19.72	17.65	1.12	ENSMUSG00000028832	Stmn1
RIKEN cDNA 2810474O19 gene	0.677	39.97	35.73	1.12	ENSMUSG00000032712	2810474O19Rik
Fc receptor, IgG, low affinity IV	0.677	10.84	9.84	1.1	ENSMUSG00000059089	Fcgr4
N-ethylmaleimide sensitive fusion protein	0.677	26.31	28.11	0.94	ENSMUSG00000034187	Nsf
histocompatibility 2, class II, locus Mb1	0.677	16.64	13.39	1.24	ENSMUSG00000079547	H2-DMb1
growth factor receptor bound protein 2	0.677	37.64	35.34	1.07	ENSMUSG00000059923	Grb2
immunoglobulin kappa chain variable 5-43	0.677	3.43	1.98	1.73	ENSMUSG00000094433	Igkv5-43
phospholipase C, epsilon 1	0.677	29.37	32.53	0.9	ENSMUSG00000024998	Plce1
ephrin A1	0.677	12.04	14.06	0.86	ENSMUSG00000027954	Efna1
hect (homologous to the E6-AP (UBE3A) carboxyl terminus) domain and RCC1 (CHC1)-like domain (RLD) 1	0.677	37.54	41.39	0.91	ENSMUSG00000038664	Herc1
tyrosine kinase with immunoglobulin-like and EGF-like domains 1	0.677	7.93	9.21	0.86	ENSMUSG00000033191	Tie1
chemokine (C-X-C motif) ligand 9	0.677	10.98	8.62	1.27	ENSMUSG00000029417	Cxcl9
tetratricopeptide repeat domain 39B	0.677	75.7	67.22	1.13	ENSMUSG00000038172	Ttc39b
neural precursor cell expressed, developmentally down-regulated gene 9	0.677	63.71	59.51	1.07	ENSMUSG00000021365	Nedd9
class II transactivator	0.677	27.16	23.92	1.14	ENSMUSG00000022504	Ciita
adaptor protein, phosphotyrosine interaction, PH domain and leucine zipper containing 2	0.677	34.32	37.66	0.91	ENSMUSG00000020263	Appl2
interferon regulatory factor 9	0.677	44.59	39.58	1.13	ENSMUSG00000002325	Irf9
lymphocyte antigen 6 complex, locus E	0.695	259.49	206.3	1.26	ENSMUSG00000022587	Ly6e
ret proto-oncogene	0.695	5.79	5.07	1.14	ENSMUSG00000030110	Ret
abhydrolase domain containing 12	0.695	65.88	60.91	1.08	ENSMUSG00000032046	Abhd12
guanylate-binding protein 8	0.696	17.93	14.55	1.23	ENSMUSG00000034438	Gbp8
immunoglobulin kappa chain variable 8-30	0.703	2.14	1.69	1.27	ENSMUSG00000076577	Igkv8-30
zinc finger and BTB domain containing 48	0.703	2.25	2.49	0.91	ENSMUSG00000028952	Zbtb48
CD274 antigen	0.703	42.41	33.9	1.25	ENSMUSG00000016496	Cd274
apolipoprotein L 10B	0.703	4	3.57	1.12	ENSMUSG00000050014	Apol10b
olfactory receptor 56	0.707	1.07	1.36	0.78	ENSMUSG00000040328	Olfr56
myosin X	0.707	38.35	34.6	1.11	ENSMUSG00000022272	Myo10
transmembrane protein 54	0.707	57.56	63.47	0.91	ENSMUSG00000028786	Tmem54
alkaline ceramidase 1	0.707	7.05	8.28	0.85	ENSMUSG00000045019	Acer1
RNA binding motif protein 27	0.707	53.93	49.36	1.09	ENSMUSG00000024491	Rbm27
cDNA sequence BC004004	0.707	35.57	33.36	1.07	ENSMUSG00000052712	BC004004
acyl-Coenzyme A oxidase 2, branched chain	0.707	4.83	5.61	0.86	ENSMUSG00000021751	Acox2
lymphocyte-activation gene 3	0.707	2.92	2.56	1.14	ENSMUSG00000030124	Lag3
UBX domain protein 4	0.707	30.93	29.34	1.05	ENSMUSG00000026353	Ubxn4
RIKEN cDNA 9330175E14 gene	0.707	3.68	3.08	1.19	ENSMUSG00000097194	9330175E14Rik
tripartite motif-containing 12A	0.711	18.79	17.24	1.09	ENSMUSG00000066258	Trim12a
fragile histidine triad gene	0.711	1.05	1.23	0.86	ENSMUSG00000060579	Fhit
lipoma HMGIC fusion partner-like 2	0.732	58.38	67.24	0.87	ENSMUSG00000045312	Lhfpl2
ring finger protein 115	0.732	96.53	90.43	1.07	ENSMUSG00000028098	Rnf115
oligonucleotide/oligosaccharide-binding fold containing 1	0.751	4.35	4.75	0.92	ENSMUSG00000042694	Obfc1
cytochrome b-561	0.759	53.32	55.63	0.96	ENSMUSG00000019590	Cyb561
signal transducer and activator of transcription 2	0.763	28.57	26.15	1.09	ENSMUSG00000040033	Stat2
inositol 1,4,5-trisphosphate 3-kinase A	0.776	7.62	8.32	0.92	ENSMUSG00000027296	Itpka
indoleamine 2,3-dioxygenase 1	0.776	34.91	29.82	1.17	ENSMUSG00000031551	Ido1
purine-nucleoside phosphorylase 2	0.776	69.77	64.7	1.08	ENSMUSG00000068417	Pnp2
plasminogen receptor, C-terminal lysine transmembrane protein	0.776	34.94	36.48	0.96	ENSMUSG00000016495	Plgrkt
Ras and Rab interactor 3	0.795	5.16	5.55	0.93	ENSMUSG00000044456	Rin3
tumor necrosis factor, alpha-induced protein 2	0.798	12.72	12	1.06	ENSMUSG00000021281	Tnfaip2
endoplasmic reticulum aminopeptidase 1	0.801	149.3	140.07	1.07	ENSMUSG00000021583	Erap1
trichohyalin	0.801	0.92	1.01	0.9	ENSMUSG00000052415	Tchh
eukaryotic elongation factor-2 kinase	0.801	53.07	49.48	1.07	ENSMUSG00000035064	Eef2k
discs, large homolog 1 (Drosophila)	0.809	69.8	66.96	1.04	ENSMUSG00000022770	Dlg1
plasma membrane proteolipid	0.814	7.61	8.23	0.92	ENSMUSG00000031775	Pllp
early B cell factor 3	0.814	1	1.1	0.91	ENSMUSG00000010476	Ebf3
N-myc (and STAT) interactor	0.814	23.36	22.23	1.05	ENSMUSG00000026946	Nmi
pleckstrin and Sec7 domain containing 3	0.814	37.04	39.48	0.94	ENSMUSG00000030465	Psd3
TNF receptor-associated factor 6	0.833	38.08	36.49	1.04	ENSMUSG00000027164	Traf6
unconventional SNARE in the ER 1 homolog (S. cerevisiae)	0.834	13.23	14.4	0.92	ENSMUSG00000002395	Use1
MACRO domain containing 2	0.834	3.74	4.02	0.93	ENSMUSG00000068205	Macrod2
transmembrane protein 194	0.846	28.55	26.81	1.06	ENSMUSG00000040195	Tmem194
guanylate binding protein 2	0.873	80.03	73.96	1.08	ENSMUSG00000028270	Gbp2
CD1d1 antigen	0.873	5.22	4.95	1.06	ENSMUSG00000028076	Cd1d1
coiled-coil domain containing 93	0.876	41.72	39.69	1.05	ENSMUSG00000026339	Ccdc93
N-acetylated alpha-linked acidic dipeptidase 2	0.888	2.05	1.96	1.05	ENSMUSG00000043943	Naalad2
acid phosphatase, prostate	0.889	23.61	22.9	1.03	ENSMUSG00000032561	Acpp
integrin alpha E, epithelial-associated	0.898	9.96	10.79	0.92	ENSMUSG00000005947	Itgae
calmodulin regulated spectrin-associated protein 1	0.898	10.38	10.09	1.03	ENSMUSG00000026933	Camsap1
protein phosphatase 1, regulatory (inhibitor) subunit 15A	0.898	3.14	3	1.05	ENSMUSG00000040435	Ppp1r15a
TBCC domain containing 1	0.898	15.39	15.77	0.98	ENSMUSG00000004462	Tbccd1
transmembrane protein 243, mitochondrial	0.898	328.85	317.8	1.03	ENSMUSG00000079659	Tmem243
histocompatibility 13	0.898	38.22	37.23	1.03	ENSMUSG00000019188	H13
heparan sulfate 6-O-sulfotransferase 1	0.898	19.17	18.58	1.03	ENSMUSG00000045216	Hs6st1
RIKEN cDNA 6430548M08 gene	0.898	10.75	11.22	0.96	ENSMUSG00000031824	6430548M08Rik
retinoic acid receptor, gamma	0.9	2.07	1.96	1.06	ENSMUSG00000001288	Rarg
poly (ADP-ribose) polymerase family, member 10	0.9	21.95	22.58	0.97	ENSMUSG00000063268	Parp10
disrupted in renal carcinoma 2 (human)	0.9	72.5	75.33	0.96	ENSMUSG00000022848	Dirc2
von Willebrand factor A domain containing 5A	0.902	83.85	81.6	1.03	ENSMUSG00000023186	Vwa5a
angiogenic factor with G patch and FHA domains 1	0.902	23.55	23.06	1.02	ENSMUSG00000021681	Aggf1
inositol polyphosphate-1-phosphatase	0.908	8.03	7.75	1.04	ENSMUSG00000026102	Inpp1
FYVE, RhoGEF and PH domain containing 6	0.908	27.16	27.8	0.98	ENSMUSG00000020021	Fgd6
X Kell blood group precursor related family member 9 homolog	0.908	97.09	94.33	1.03	ENSMUSG00000067813	Xkr9
intestinal cell kinase	0.912	92.39	90.76	1.02	ENSMUSG00000009828	Ick
chloride intracellular channel 5	0.912	337.64	328.33	1.03	ENSMUSG00000023959	Clic5
zinc finger protein 11	0.915	1.47	1.51	0.97	ENSMUSG00000051034	Zfp11
armadillo repeat containing 8	0.918	28.23	28.69	0.98	ENSMUSG00000032468	Armc8
UBA-like domain containing 2	0.919	52.4	51.06	1.03	ENSMUSG00000050628	Ubald2
mitochondrial ribosomal protein L17	0.93	5.63	5.73	0.98	ENSMUSG00000030879	Mrpl17
hect domain and RLD 3	0.932	22.74	23.21	0.98	ENSMUSG00000029804	Herc3
selenocysteine lyase	0.941	15.51	15.32	1.01	ENSMUSG00000026307	Scly
negative regulator of ubiquitin-like proteins 1	0.941	36.13	36.52	0.99	ENSMUSG00000028954	Nub1
expressed sequence AI661453	0.942	18.53	18.19	1.02	ENSMUSG00000034382	AI661453
family with sequence similarity 110, member C	0.942	23	22.6	1.02	ENSMUSG00000036136	Fam110c
golgi coiled coil 1	0.944	13.42	13.25	1.01	ENSMUSG00000029708	Gcc1
immunoglobulin heavy variable 2-2	0.944	0.69	0.66	1.05	ENSMUSG00000096464	Ighv2-2
T cell, immune regulator 1, ATPase, H+ transporting, lysosomal V0 protein A3	0.944	27.62	27.28	1.01	ENSMUSG00000001750	Tcirg1
predicted gene 12216	0.963	1.94	1.97	0.99	ENSMUSG00000081769	Gm12216
RAB19, member RAS oncogene family	0.975	4.35	4.32	1.01	ENSMUSG00000029923	Rab19
zinc finger, DHHC domain containing 3	0.99	79.42	79.25	1	ENSMUSG00000025786	Zdhhc3
TGF-beta activated kinase 1/MAP3K7 binding protein 2	0.993	114.51	114.36	1	ENSMUSG00000015755	Tab2
mediator complex subunit 14	0.997	56.19	56.11	1	ENSMUSG00000064127	Med14
interferon gamma	0.997	0.4	0.41	0.98	ENSMUSG00000055170	Ifng
