# Supplementary material for: Akkermansia muciniphila mediates negative effects of IFNγ on glucose metabolism
Source: Nat Commun. 2016 Nov 14;7:13329. doi: 10.1038/ncomms13329 (PMC5114536; doi:10.1038/ncomms13329)
Supplement: Supplementary Data 6 — Spearman correlation between each individual IFNγ-dependent gene and abundance of A. muciniphila of duodenal biopsies. [file ncomms13329-s7.xlsx]

## Sheet: Data 6
Supplementary Data 6: Spearman correlation between each individual IFNg-dependent genes and abundance of A. muciniphila of duodenal biopsies
Symbol	Average-Cor	FDR
PLGRKT	-0.706333	0.0322197
RAB19	-0.686333	0.0568435
CASP3	-0.653667	0.070137
AGGF1	-0.680667	0.070137
USP16	-0.641333	0.070137
DLG1	-0.603333	0.070137
PARP11	-0.606333	0.070137
GIPC2	-0.644667	0.070137
TERF1	-0.534	0.070137
SLC35B3	-0.509667	0.070137
RNF115	-0.616333	0.070137
FER	-0.608667	0.070137
NAMPT	-0.612667	0.070137
GLRX	-0.576333	0.070137
KIAA1551	-0.599	0.070137
EIF4EBP1	-0.585667	0.070137
CD274	-0.614667	0.070137
IQCB1	-0.585667	0.0733637
CLIC5	-0.488667	0.0733637
TAB2	-0.513333	0.0733637
ZC4H2	-0.514333	0.0733637
FAM110C	-0.490333	0.0733637
CYLD	-0.546667	0.0733637
HERC1	-0.531333	0.0733637
NUB1	-0.520667	0.0733637
TRAF6	-0.513	0.0733637
TMEM243	-0.601333	0.0733637
TTC39B	-0.509333	0.0733637
B2M	-0.519667	0.0733637
NMI	-0.493667	0.0733637
VWA5A	-0.528667	0.0733637
XKR9	-0.493333	0.0733637
TXNDC11	-0.525	0.0733637
XDH	-0.47	0.0733637
NUDT5	-0.489	0.0733637
DOCK11	-0.505667	0.0733637
SPATS2L	-0.474667	0.0733637
ARMC8	-0.407667	0.0733637
SLC25A15	-0.476	0.0733637
DDX58	-0.502	0.0733637
GBP2	-0.498667	0.0733637
TRAFD1	-0.470667	0.0733637
AZI2	-0.407	0.0733637
TRIM5	-0.492333	0.0733637
IFIT2	-0.491667	0.0733637
IFIT3	-0.470333	0.0733637
RTP4	-0.476333	0.0739664
DIRC2	-0.381667	0.0776981
B2M	-0.421333	0.0776981
CD1D	-0.434333	0.0776981
TMEM229B	-0.452	0.0776981
PSME1	-0.431333	0.0776981
ATP10D	-0.396667	0.0776981
STAT1	-0.405333	0.0853307
PPM1K	-0.396	0.087933
HLA-DQB1	-0.522	0.087933
ERAP1	-0.422667	0.093679
AOAH	-0.486667	0.0951977
ZNFX1	-0.346667	0.0971711
CXCL9	-0.399	0.105209
CAMSAP1	-0.344667	0.105209
TAPBPL	-0.365333	0.114493
PTPRC	-0.350667	0.114493
APOL6	-0.326	0.116898
SCLY	-0.315667	0.122716
ITPKA	-0.235667	0.132908
PSME2	-0.288	0.154655
PNP	-0.156333	0.177765
SLA	-0.13	0.239298
